# Supplementary material for: Frustration and fidelity in influenza genome assembly
Source: J R Soc Interface. 2019 Nov 6;16(160):20190411. doi: 10.1098/rsif.2019.0411 (PMC6893499; doi:10.1098/rsif.2019.0411)
Supplement: Supporting Data [file rsif20190411supp1.xlsx]

## Sheet: SPLASH_CoLoc_Values
Segment_Pair	SPLASH_Replicate_1	SPLASH_Replicate_2	Mean_CoLoc_Index	Pareto_Tree_Occurrence
12	0.0649	0.0888	0.53	4
13	0.0791	0.0859	0.59	5
14	0.0288	0.035	0.24	1
15	0.0395	0.0365	0.35	1
16	0.0286	0.0133	0.62	6
17	0.0346	0.0346	0.44	0
18	0.0314	0.0231	0.41	0
23	0.0605	0.0634	0.53	3
24	0.0312	0.0491	0.53	3
25	0.0491	0.0598	0.41	3
26	0.017	0.014	0.47	1
27	0.05	0.062	0.41	8
28	0.033	0.03	0.41	1
34	0.0449	0.0479	0.59	4
35	0.0375	0.0364	0.41	4
36	0.0245	0.0176	0.53	1
37	0.0288	0.0421	0.32	2
38	0.0453	0.0424	0.5	7
45	0.0379	0.0344	0.24	0
46	0.00909	0.00768	0.32	0
47	0	0.0145	0.53	2
48	0.0136	0.0224	0.35	0
56	0.0339	0.0131	0.53	0
57	0.0755	0.0603	0.41	0
58	0.0164	0.0125	0.41	0
67	0.0392	0.0247	0.47	0
68	0	0.00236	0.41	0
78	0.0458	0.0261	0.29	0
			Rank correlation:
			Kendall's Tau (Mean_CoLoc_Index, Pareto_Tree_Occurrence) = 0.40
			p-value (NULL: random permutation) = 0.0034

## Sheet: All_Tree_Scores
Tree_Number	Tree_Bonds	Score_Stretched_Bonds	Score_RNA_Contacts_1	Score_RNA_Contacts_2
1	12,23,34,45,56,67,78	114	0.327	0.298
2	12,23,34,45,56,68,78	106	0.288	0.276
3	12,23,34,45,57,67,68	106	0.323	0.322
4	12,23,34,45,57,68,78	104	0.33	0.323
5	12,23,34,45,58,67,68	103	0.264	0.274
6	12,23,34,45,58,67,78	109	0.31	0.298
7	12,23,34,46,56,57,78	105	0.335	0.307
8	12,23,34,46,56,58,78	102	0.275	0.259
9	12,23,34,46,57,58,67	102	0.31	0.305
10	12,23,34,46,58,67,78	108	0.281	0.271
11	12,23,34,46,57,58,68	94	0.271	0.283
12	12,23,34,46,57,68,78	103	0.301	0.297
13	12,23,34,47,56,57,68	93	0.28	0.29
14	12,23,34,47,57,58,68	88	0.262	0.29
15	12,23,34,47,56,58,67	98	0.26	0.265
16	12,23,34,47,58,67,68	96	0.226	0.254
17	12,23,34,47,56,58,78	96	0.266	0.266
18	12,23,34,47,56,68,78	99	0.25	0.256
19	12,23,34,48,56,58,67	105	0.273	0.273
20	12,23,34,48,57,58,67	103	0.315	0.32
21	12,23,34,48,56,57,68	100	0.293	0.298
22	12,23,34,48,57,67,68	106	0.299	0.31
23	12,23,34,48,56,57,78	106	0.339	0.322
24	12,23,34,48,56,67,78	114	0.303	0.286
25	12,23,35,45,46,67,78	105	0.295	0.281
26	12,23,35,45,46,68,78	97	0.256	0.259
27	12,23,35,45,47,67,68	93	0.24	0.265
28	12,23,35,45,47,68,78	91	0.247	0.266
29	12,23,35,45,48,67,68	100	0.254	0.272
30	12,23,35,45,48,67,78	106	0.299	0.296
31	12,23,35,46,47,56,78	92	0.252	0.25
32	12,23,35,46,48,56,78	99	0.265	0.258
33	12,23,35,47,48,56,67	95	0.25	0.263
34	12,23,35,48,56,67,78	115	0.295	0.275
35	12,23,35,47,48,56,68	87	0.21	0.241
36	12,23,35,47,56,68,78	100	0.243	0.245
37	12,23,35,46,47,57,68	84	0.247	0.273
38	12,23,35,47,48,57,68	85	0.252	0.288
39	12,23,35,46,48,57,67	99	0.3	0.304
40	12,23,35,48,57,67,68	107	0.291	0.298
41	12,23,35,46,48,57,78	97	0.307	0.305
42	12,23,35,46,57,68,78	104	0.293	0.285
43	12,23,35,46,48,58,67	96	0.241	0.256
44	12,23,35,47,48,58,67	90	0.232	0.263
45	12,23,35,46,47,58,68	81	0.188	0.226
46	12,23,35,47,58,67,68	97	0.219	0.243
47	12,23,35,46,47,58,78	87	0.234	0.249
48	12,23,35,46,58,67,78	109	0.273	0.26
49	12,23,36,45,46,57,78	92	0.318	0.298
50	12,23,36,45,46,58,78	89	0.259	0.25
51	12,23,36,46,47,57,58	76	0.251	0.265
52	12,23,36,46,47,58,78	82	0.221	0.231
53	12,23,36,46,48,57,58	83	0.264	0.273
54	12,23,36,46,48,57,78	92	0.294	0.286
55	12,23,36,45,47,56,78	88	0.268	0.258
56	12,23,36,45,48,56,78	95	0.281	0.266
57	12,23,36,47,48,56,57	82	0.273	0.28
58	12,23,36,48,56,57,78	102	0.319	0.292
59	12,23,36,47,48,56,58	79	0.214	0.232
60	12,23,36,47,56,58,78	92	0.246	0.236
61	12,23,36,45,47,58,67	85	0.243	0.256
62	12,23,36,47,48,58,67	85	0.219	0.244
63	12,23,36,45,48,57,67	95	0.316	0.312
64	12,23,36,48,57,58,67	99	0.295	0.29
65	12,23,36,45,48,67,78	101	0.286	0.277
66	12,23,36,45,58,67,78	105	0.289	0.268
67	12,23,36,45,48,57,68	87	0.277	0.289
68	12,23,36,47,48,57,68	80	0.239	0.269
69	12,23,36,45,47,58,68	77	0.204	0.234
70	12,23,36,47,57,58,68	84	0.242	0.259
71	12,23,36,45,47,68,78	86	0.234	0.247
72	12,23,36,45,57,68,78	100	0.309	0.293
73	12,23,37,45,47,56,68	83	0.226	0.259
74	12,23,37,45,47,58,68	78	0.208	0.258
75	12,23,37,46,47,56,58	79	0.214	0.242
76	12,23,37,46,47,58,68	77	0.18	0.231
77	12,23,37,47,48,56,58	80	0.218	0.257
78	12,23,37,47,48,56,68	83	0.202	0.247
79	12,23,37,45,46,57,68	87	0.277	0.299
80	12,23,37,45,48,57,68	88	0.281	0.314
81	12,23,37,46,48,56,57	89	0.286	0.298
82	12,23,37,48,56,57,68	97	0.277	0.292
83	12,23,37,46,48,57,58	84	0.269	0.297
84	12,23,37,46,57,58,68	91	0.255	0.277
85	12,23,37,45,46,58,67	92	0.257	0.274
86	12,23,37,46,48,58,67	92	0.232	0.262
87	12,23,37,45,48,56,67	98	0.279	0.289
88	12,23,37,48,56,58,67	102	0.257	0.267
89	12,23,37,45,48,67,68	96	0.245	0.278
90	12,23,37,45,58,67,68	100	0.248	0.268
91	12,23,37,45,48,56,78	96	0.285	0.29
92	12,23,37,46,48,56,78	95	0.257	0.264
93	12,23,37,45,46,58,78	90	0.263	0.275
94	12,23,37,46,56,58,78	99	0.259	0.254
95	12,23,37,45,46,68,78	93	0.247	0.265
96	12,23,37,45,56,68,78	103	0.272	0.27
97	12,23,38,45,48,56,67	99	0.295	0.289
98	12,23,38,45,48,57,67	97	0.337	0.336
99	12,23,38,46,48,56,57	90	0.303	0.298
100	12,23,38,46,48,57,67	96	0.308	0.31
101	12,23,38,47,48,56,57	84	0.294	0.305
102	12,23,38,47,48,56,67	92	0.257	0.269
103	12,23,38,45,46,58,67	93	0.273	0.274
104	12,23,38,45,47,58,67	87	0.264	0.281
105	12,23,38,46,47,56,58	80	0.23	0.242
106	12,23,38,47,56,58,67	96	0.26	0.259
107	12,23,38,46,47,57,58	78	0.272	0.29
108	12,23,38,46,57,58,67	100	0.311	0.3
109	12,23,38,45,46,57,68	88	0.293	0.299
110	12,23,38,46,47,57,68	81	0.255	0.279
111	12,23,38,45,47,56,68	84	0.242	0.259
112	12,23,38,47,56,57,68	91	0.28	0.285
113	12,23,38,45,47,67,68	90	0.248	0.271
114	12,23,38,45,57,67,68	104	0.323	0.316
115	12,23,38,45,47,56,78	90	0.288	0.283
116	12,23,38,46,47,56,78	89	0.259	0.256
117	12,23,38,45,46,57,78	94	0.339	0.323
118	12,23,38,46,56,57,78	103	0.335	0.302
119	12,23,38,45,46,67,78	102	0.303	0.287
120	12,23,38,45,56,67,78	112	0.328	0.293
121	12,24,34,35,56,67,78	103	0.297	0.286
122	12,24,34,35,56,68,78	95	0.258	0.264
123	12,24,34,35,57,67,68	95	0.293	0.31
124	12,24,34,35,57,68,78	93	0.3	0.311
125	12,24,34,35,58,67,68	92	0.234	0.262
126	12,24,34,35,58,67,78	98	0.28	0.286
127	12,24,34,36,56,57,78	93	0.321	0.303
128	12,24,34,36,56,58,78	90	0.262	0.255
129	12,24,34,36,57,58,67	90	0.297	0.301
130	12,24,34,36,58,67,78	96	0.267	0.267
131	12,24,34,36,57,58,68	82	0.257	0.279
132	12,24,34,36,57,68,78	91	0.287	0.292
133	12,24,34,37,56,57,68	88	0.279	0.304
134	12,24,34,37,57,58,68	83	0.262	0.303
135	12,24,34,37,56,58,67	93	0.259	0.278
136	12,24,34,37,58,67,68	91	0.225	0.267
137	12,24,34,37,56,58,78	91	0.266	0.28
138	12,24,34,37,56,68,78	94	0.249	0.269
139	12,24,34,38,56,58,67	95	0.276	0.278
140	12,24,34,38,57,58,67	93	0.317	0.326
141	12,24,34,38,56,57,68	90	0.296	0.304
142	12,24,34,38,57,67,68	96	0.301	0.316
143	12,24,34,38,56,57,78	96	0.342	0.328
144	12,24,34,38,56,67,78	104	0.305	0.292
145	12,24,35,36,45,67,78	95	0.281	0.277
146	12,24,35,36,45,68,78	87	0.242	0.255
147	12,24,35,37,45,67,68	92	0.239	0.278
148	12,24,35,37,45,68,78	90	0.246	0.279
149	12,24,35,38,45,67,68	91	0.256	0.278
150	12,24,35,38,45,67,78	97	0.302	0.302
151	12,24,36,37,45,56,78	88	0.267	0.271
152	12,24,36,38,45,56,78	89	0.283	0.272
153	12,24,37,38,45,56,67	95	0.281	0.295
154	12,24,38,45,56,67,78	104	0.298	0.279
155	12,24,37,38,45,56,68	87	0.242	0.272
156	12,24,37,45,56,68,78	95	0.242	0.256
157	12,24,36,37,45,57,68	80	0.263	0.295
158	12,24,37,38,45,57,68	85	0.284	0.319
159	12,24,36,38,45,57,67	89	0.319	0.317
160	12,24,38,45,57,67,68	96	0.294	0.302
161	12,24,36,38,45,57,78	87	0.325	0.319
162	12,24,36,45,57,68,78	93	0.28	0.279
163	12,24,36,38,45,58,67	86	0.259	0.27
164	12,24,37,38,45,58,67	90	0.264	0.294
165	12,24,36,37,45,58,68	77	0.204	0.247
166	12,24,37,45,58,67,68	92	0.218	0.254
167	12,24,36,37,45,58,78	83	0.249	0.271
168	12,24,36,45,58,67,78	98	0.26	0.253
169	12,24,35,36,46,57,78	86	0.288	0.286
170	12,24,35,36,46,58,78	83	0.229	0.238
171	12,24,36,37,46,57,58	76	0.25	0.278
172	12,24,36,37,46,58,78	82	0.221	0.244
173	12,24,36,38,46,57,58	77	0.267	0.278
174	12,24,36,38,46,57,78	86	0.296	0.292
175	12,24,35,37,46,56,78	91	0.251	0.263
176	12,24,35,38,46,56,78	90	0.268	0.264
177	12,24,37,38,46,56,57	86	0.289	0.303
178	12,24,38,46,56,57,78	95	0.306	0.287
179	12,24,37,38,46,56,58	83	0.23	0.256
180	12,24,37,46,56,58,78	91	0.23	0.239
181	12,24,35,37,46,58,67	88	0.227	0.261
182	12,24,37,38,46,58,67	89	0.235	0.267
183	12,24,35,38,46,57,67	90	0.303	0.309
184	12,24,38,46,57,58,67	92	0.282	0.285
185	12,24,35,38,46,67,78	96	0.273	0.275
186	12,24,35,46,58,67,78	100	0.244	0.245
187	12,24,35,38,46,57,68	82	0.263	0.287
188	12,24,37,38,46,57,68	84	0.255	0.293
189	12,24,35,37,46,58,68	80	0.188	0.239
190	12,24,37,46,57,58,68	83	0.226	0.263
191	12,24,35,37,46,68,78	89	0.217	0.253
192	12,24,35,46,57,68,78	95	0.264	0.271
193	12,24,35,37,47,56,68	79	0.196	0.246
194	12,24,35,37,47,58,68	74	0.179	0.246
195	12,24,36,37,47,56,58	72	0.2	0.238
196	12,24,36,37,47,58,68	70	0.166	0.227
197	12,24,37,38,47,56,58	77	0.221	0.263
198	12,24,37,38,47,56,68	80	0.204	0.252
199	12,24,35,36,47,57,68	74	0.234	0.269
200	12,24,35,38,47,57,68	76	0.254	0.294
201	12,24,36,38,47,56,57	76	0.275	0.286
202	12,24,38,47,56,57,68	83	0.251	0.271
203	12,24,36,38,47,57,58	71	0.258	0.285
204	12,24,36,47,57,58,68	77	0.212	0.245
205	12,24,35,36,47,58,67	79	0.214	0.244
206	12,24,36,38,47,58,67	79	0.221	0.25
207	12,24,35,38,47,56,67	86	0.252	0.269
208	12,24,38,47,56,58,67	88	0.231	0.245
209	12,24,35,38,47,67,68	84	0.218	0.258
210	12,24,35,47,58,67,68	88	0.189	0.228
211	12,24,35,38,47,56,78	84	0.259	0.27
212	12,24,36,38,47,56,78	82	0.246	0.252
213	12,24,35,36,47,58,78	77	0.22	0.245
214	12,24,36,47,56,58,78	85	0.217	0.222
215	12,24,35,36,47,68,78	80	0.204	0.235
216	12,24,35,47,56,68,78	91	0.213	0.23
217	12,24,35,38,48,56,67	93	0.266	0.277
218	12,24,35,38,48,57,67	91	0.307	0.324
219	12,24,36,38,48,56,57	83	0.289	0.294
220	12,24,36,38,48,57,67	89	0.294	0.305
221	12,24,37,38,48,56,57	87	0.293	0.318
222	12,24,37,38,48,56,67	95	0.257	0.283
223	12,24,35,36,48,58,67	86	0.227	0.252
224	12,24,35,37,48,58,67	89	0.232	0.276
225	12,24,36,37,48,56,58	79	0.213	0.246
226	12,24,37,48,56,58,67	94	0.228	0.253
227	12,24,36,37,48,57,58	77	0.255	0.293
228	12,24,36,48,57,58,67	92	0.265	0.275
229	12,24,35,36,48,57,68	81	0.247	0.277
230	12,24,36,37,48,57,68	80	0.238	0.283
231	12,24,35,37,48,56,68	86	0.21	0.254
232	12,24,37,48,56,57,68	89	0.248	0.278
233	12,24,35,37,48,67,68	92	0.215	0.266
234	12,24,35,48,57,67,68	98	0.262	0.284
235	12,24,35,37,48,56,78	92	0.256	0.278
236	12,24,36,37,48,56,78	88	0.243	0.259
237	12,24,35,36,48,57,78	87	0.293	0.301
238	12,24,36,48,56,57,78	95	0.289	0.277
239	12,24,35,36,48,67,78	95	0.257	0.265
240	12,24,35,48,56,67,78	106	0.266	0.261
241	12,25,34,35,46,67,78	101	0.29	0.291
242	12,25,34,35,46,68,78	93	0.251	0.269
243	12,25,34,35,47,67,68	89	0.236	0.274
244	12,25,34,35,47,68,78	87	0.242	0.276
245	12,25,34,35,48,67,68	96	0.249	0.282
246	12,25,34,35,48,67,78	102	0.295	0.306
247	12,25,35,36,46,47,78	79	0.231	0.251
248	12,25,35,36,46,48,78	86	0.244	0.259
249	12,25,35,36,47,48,67	82	0.229	0.264
250	12,25,35,36,48,67,78	102	0.275	0.276
251	12,25,35,36,47,48,68	74	0.19	0.242
252	12,25,35,36,47,68,78	87	0.222	0.246
253	12,25,35,37,46,47,68	76	0.189	0.252
254	12,25,35,37,47,48,68	77	0.194	0.266
255	12,25,35,37,46,48,67	91	0.242	0.282
256	12,25,35,37,48,67,68	99	0.233	0.277
257	12,25,35,37,46,48,78	89	0.249	0.283
258	12,25,35,37,46,68,78	96	0.235	0.263
259	12,25,35,38,46,48,67	89	0.259	0.282
260	12,25,35,38,47,48,67	83	0.25	0.289
261	12,25,35,38,46,47,68	74	0.206	0.252
262	12,25,35,38,47,67,68	90	0.236	0.269
263	12,25,35,38,46,47,78	80	0.252	0.276
264	12,25,35,38,46,67,78	102	0.291	0.286
265	12,25,34,36,45,67,78	94	0.306	0.299
266	12,25,34,36,45,68,78	86	0.267	0.277
267	12,25,34,37,45,67,68	86	0.265	0.3
268	12,25,34,37,45,68,78	84	0.271	0.301
269	12,25,34,38,45,67,68	89	0.281	0.3
270	12,25,34,38,45,67,78	95	0.327	0.324
271	12,25,36,37,45,46,78	80	0.26	0.276
272	12,25,36,38,45,46,78	83	0.277	0.277
273	12,25,37,38,45,46,67	87	0.274	0.3
274	12,25,38,45,46,67,78	96	0.291	0.284
275	12,25,37,38,45,46,68	79	0.235	0.278
276	12,25,37,45,46,68,78	86	0.236	0.261
277	12,25,36,37,45,47,68	68	0.205	0.26
278	12,25,37,38,45,47,68	73	0.226	0.284
279	12,25,36,38,45,47,67	79	0.261	0.282
280	12,25,38,45,47,67,68	84	0.236	0.267
281	12,25,36,38,45,47,78	77	0.268	0.284
282	12,25,36,45,47,68,78	82	0.222	0.244
283	12,25,36,38,45,48,67	86	0.275	0.29
284	12,25,37,38,45,48,67	88	0.279	0.315
285	12,25,36,37,45,48,68	75	0.219	0.267
286	12,25,37,45,48,67,68	89	0.233	0.275
287	12,25,36,37,45,48,78	81	0.265	0.291
288	12,25,36,45,48,67,78	97	0.275	0.274
289	12,25,34,36,47,56,78	81	0.263	0.268
290	12,25,34,36,48,56,78	88	0.277	0.276
291	12,25,36,37,47,48,56	70	0.215	0.258
292	12,25,36,37,48,56,78	90	0.261	0.27
293	12,25,36,38,47,48,56	73	0.231	0.259
294	12,25,36,38,47,56,78	86	0.264	0.262
295	12,25,34,37,46,56,78	85	0.276	0.285
296	12,25,34,38,46,56,78	88	0.293	0.286
297	12,25,37,38,46,47,56	74	0.231	0.268
298	12,25,38,46,47,56,78	83	0.248	0.252
299	12,25,37,38,46,48,56	81	0.245	0.276
300	12,25,37,46,48,56,78	88	0.245	0.26
301	12,25,34,37,48,56,67	88	0.274	0.299
302	12,25,37,38,48,56,67	97	0.275	0.293
303	12,25,34,38,47,56,67	84	0.277	0.291
304	12,25,38,47,48,56,67	86	0.246	0.266
305	12,25,34,38,56,67,78	104	0.323	0.303
306	12,25,34,48,56,67,78	109	0.291	0.283
307	12,25,34,38,47,56,68	76	0.238	0.269
308	12,25,37,38,47,56,68	82	0.222	0.263
309	12,25,34,37,48,56,68	80	0.235	0.276
310	12,25,37,47,48,56,68	76	0.19	0.243
311	12,25,34,37,56,68,78	93	0.267	0.28
312	12,25,34,47,56,68,78	94	0.239	0.253
313	12,25,34,37,46,57,68	77	0.272	0.309
314	12,25,34,37,48,57,68	78	0.277	0.324
315	12,25,36,37,46,48,57	74	0.265	0.299
316	12,25,36,37,48,57,68	82	0.256	0.293
317	12,25,37,38,46,48,57	79	0.286	0.323
318	12,25,37,38,46,57,68	86	0.273	0.303
319	12,25,34,36,47,57,68	73	0.259	0.291
320	12,25,34,38,47,57,68	74	0.28	0.316
321	12,25,36,38,46,47,57	70	0.268	0.291
322	12,25,38,46,47,57,68	75	0.244	0.276
323	12,25,36,38,47,48,57	71	0.273	0.306
324	12,25,36,47,48,57,68	76	0.228	0.266
325	12,25,34,36,48,57,67	88	0.312	0.322
326	12,25,36,38,48,57,67	93	0.312	0.316
327	12,25,34,38,46,57,67	88	0.328	0.332
328	12,25,38,46,48,57,67	90	0.297	0.306
329	12,25,34,38,57,67,68	96	0.319	0.326
330	12,25,34,48,57,67,68	101	0.287	0.306
331	12,25,34,38,46,57,78	86	0.335	0.333
332	12,25,36,38,46,57,78	90	0.314	0.303
333	12,25,34,36,48,57,78	86	0.318	0.323
334	12,25,36,46,48,57,78	88	0.282	0.283
335	12,25,34,36,57,68,78	93	0.305	0.303
336	12,25,34,46,57,68,78	98	0.289	0.293
337	12,25,34,38,46,58,67	85	0.269	0.284
338	12,25,34,38,47,58,67	79	0.26	0.291
339	12,25,36,38,46,47,58	67	0.209	0.243
340	12,25,36,38,47,58,67	83	0.239	0.26
341	12,25,37,38,46,47,58	69	0.214	0.268
342	12,25,37,38,46,58,67	91	0.253	0.278
343	12,25,34,36,48,58,67	85	0.253	0.274
344	12,25,34,37,48,58,67	83	0.257	0.298
345	12,25,36,37,46,48,58	71	0.206	0.251
346	12,25,37,46,48,58,67	85	0.221	0.258
347	12,25,36,37,47,48,58	65	0.197	0.258
348	12,25,36,47,48,58,67	81	0.208	0.24
349	12,25,34,36,47,58,68	70	0.2	0.243
350	12,25,36,37,47,58,68	72	0.184	0.238
351	12,25,34,37,46,58,68	74	0.213	0.261
352	12,25,37,46,47,58,68	70	0.168	0.228
353	12,25,34,37,58,67,68	90	0.243	0.278
354	12,25,34,47,58,67,68	91	0.214	0.251
355	12,25,34,37,46,58,78	80	0.259	0.285
356	12,25,36,37,46,58,78	84	0.239	0.255
357	12,25,34,36,47,58,78	76	0.246	0.267
358	12,25,36,46,47,58,78	78	0.21	0.227
359	12,25,34,36,58,67,78	98	0.285	0.277
360	12,25,34,46,58,67,78	103	0.269	0.267
361	12,26,34,36,45,57,78	89	0.31	0.289
362	12,26,34,36,45,58,78	86	0.251	0.241
363	12,26,34,36,47,57,58	73	0.243	0.256
364	12,26,34,36,47,58,78	79	0.213	0.221
365	12,26,34,36,48,57,58	80	0.257	0.264
366	12,26,34,36,48,57,78	89	0.286	0.277
367	12,26,35,36,45,47,78	78	0.228	0.232
368	12,26,35,36,45,48,78	85	0.241	0.24
369	12,26,35,36,47,48,57	72	0.233	0.254
370	12,26,35,36,48,57,78	92	0.279	0.266
371	12,26,35,36,47,48,58	69	0.174	0.206
372	12,26,35,36,47,58,78	82	0.206	0.21
373	12,26,36,37,45,47,58	67	0.189	0.224
374	12,26,36,37,47,48,58	67	0.165	0.212
375	12,26,36,37,45,48,57	77	0.262	0.28
376	12,26,36,37,48,57,58	81	0.241	0.258
377	12,26,36,37,45,48,78	83	0.232	0.245
378	12,26,36,37,45,58,78	87	0.235	0.236
379	12,26,36,38,45,48,57	77	0.279	0.28
380	12,26,36,38,47,48,57	70	0.241	0.26
381	12,26,36,38,45,47,58	67	0.206	0.224
382	12,26,36,38,47,57,58	74	0.244	0.25
383	12,26,36,38,45,47,78	76	0.235	0.238
384	12,26,36,38,45,57,78	90	0.311	0.284
385	12,26,34,35,46,57,78	86	0.295	0.281
386	12,26,34,35,46,58,78	83	0.236	0.233
387	12,26,34,37,46,57,58	75	0.257	0.273
388	12,26,34,37,46,58,78	81	0.227	0.239
389	12,26,34,38,46,57,58	76	0.273	0.274
390	12,26,34,38,46,57,78	85	0.302	0.287
391	12,26,35,37,45,46,78	85	0.241	0.249
392	12,26,35,38,45,46,78	84	0.257	0.25
393	12,26,37,38,45,46,57	78	0.278	0.29
394	12,26,38,45,46,57,78	87	0.295	0.274
395	12,26,37,38,45,46,58	75	0.219	0.242
396	12,26,37,45,46,58,78	83	0.22	0.226
397	12,26,35,37,46,47,58	69	0.174	0.216
398	12,26,37,38,46,47,58	68	0.181	0.222
399	12,26,35,38,46,47,57	71	0.249	0.264
400	12,26,38,46,47,57,58	71	0.228	0.24
401	12,26,35,38,46,47,78	77	0.22	0.23
402	12,26,35,46,47,58,78	81	0.191	0.2
403	12,26,35,38,46,48,57	78	0.263	0.272
404	12,26,37,38,46,48,57	78	0.254	0.278
405	12,26,35,37,46,48,58	76	0.187	0.224
406	12,26,37,46,48,57,58	77	0.225	0.248
407	12,26,35,37,46,48,78	85	0.217	0.237
408	12,26,35,46,48,57,78	91	0.263	0.256
409	12,26,34,35,47,56,78	82	0.244	0.241
410	12,26,34,35,48,56,78	89	0.258	0.249
411	12,26,35,37,47,48,56	75	0.196	0.231
412	12,26,35,37,48,56,78	95	0.241	0.243
413	12,26,35,38,47,48,56	74	0.212	0.232
414	12,26,35,38,47,56,78	87	0.244	0.235
415	12,26,34,37,45,56,78	87	0.273	0.266
416	12,26,34,38,45,56,78	88	0.29	0.267
417	12,26,37,38,45,47,56	74	0.228	0.249
418	12,26,38,45,47,56,78	83	0.245	0.233
419	12,26,37,38,45,48,56	81	0.241	0.257
420	12,26,37,45,48,56,78	89	0.242	0.241
421	12,26,34,37,48,56,57	81	0.279	0.289
422	12,26,37,38,48,56,57	88	0.279	0.283
423	12,26,34,38,47,56,57	75	0.282	0.281
424	12,26,38,47,48,56,57	77	0.25	0.256
425	12,26,34,38,56,57,78	95	0.327	0.293
426	12,26,34,48,56,57,78	100	0.296	0.273
427	12,26,34,38,47,56,58	72	0.222	0.233
428	12,26,37,38,47,56,58	78	0.206	0.227
429	12,26,34,37,48,56,58	78	0.22	0.241
430	12,26,37,47,48,56,58	73	0.175	0.207
431	12,26,34,37,56,58,78	91	0.252	0.245
432	12,26,34,47,56,58,78	90	0.223	0.217
433	12,26,34,37,45,58,67	84	0.249	0.264
434	12,26,34,37,48,58,67	84	0.225	0.252
435	12,26,35,37,45,48,67	88	0.239	0.263
436	12,26,35,37,48,58,67	92	0.217	0.241
437	12,26,37,38,45,48,67	87	0.247	0.269
438	12,26,37,38,45,58,67	91	0.249	0.259
439	12,26,34,35,47,58,67	79	0.22	0.239
440	12,26,34,38,47,58,67	78	0.228	0.245
441	12,26,35,38,45,47,67	80	0.242	0.255
442	12,26,38,45,47,58,67	80	0.221	0.231
443	12,26,35,38,47,48,67	80	0.218	0.243
444	12,26,35,47,48,58,67	84	0.189	0.213
445	12,26,34,35,48,57,67	89	0.293	0.294
446	12,26,35,38,48,57,67	94	0.293	0.289
447	12,26,34,38,45,57,67	88	0.325	0.312
448	12,26,38,45,48,57,67	90	0.293	0.287
449	12,26,34,38,57,58,67	92	0.303	0.291
450	12,26,34,48,57,58,67	97	0.271	0.271
451	12,26,34,38,45,67,78	94	0.295	0.278
452	12,26,35,38,45,67,78	100	0.288	0.267
453	12,26,34,35,48,67,78	95	0.263	0.26
454	12,26,35,45,48,67,78	100	0.256	0.247
455	12,26,34,35,58,67,78	99	0.266	0.25
456	12,26,34,45,58,67,78	103	0.266	0.248
457	12,26,34,38,45,57,68	80	0.286	0.29
458	12,26,34,38,47,57,68	73	0.248	0.27
459	12,26,35,38,45,47,68	72	0.203	0.233
460	12,26,35,38,47,57,68	79	0.24	0.259
461	12,26,37,38,45,47,68	72	0.194	0.239
462	12,26,37,38,45,57,68	86	0.269	0.284
463	12,26,34,35,48,57,68	81	0.253	0.272
464	12,26,34,37,48,57,68	79	0.245	0.278
465	12,26,35,37,45,48,68	80	0.2	0.24
466	12,26,37,45,48,57,68	81	0.238	0.264
467	12,26,35,37,47,48,68	73	0.162	0.221
468	12,26,35,47,48,57,68	79	0.209	0.239
469	12,26,34,35,47,58,68	71	0.181	0.216
470	12,26,35,37,47,58,68	77	0.165	0.211
471	12,26,34,37,45,58,68	76	0.21	0.242
472	12,26,37,45,47,58,68	71	0.165	0.209
473	12,26,34,37,57,58,68	83	0.247	0.268
474	12,26,34,47,57,58,68	82	0.219	0.24
475	12,26,34,37,45,68,78	85	0.239	0.256
476	12,26,35,37,45,68,78	93	0.232	0.244
477	12,26,34,35,47,68,78	80	0.21	0.23
478	12,26,35,45,47,68,78	85	0.203	0.217
479	12,26,34,35,57,68,78	94	0.286	0.276
480	12,26,34,45,57,68,78	98	0.286	0.274
481	12,27,34,37,45,56,68	82	0.26	0.291
482	12,27,34,37,45,58,68	77	0.243	0.29
483	12,27,34,37,46,56,58	78	0.248	0.274
484	12,27,34,37,46,58,68	76	0.214	0.263
485	12,27,34,37,48,56,58	79	0.253	0.289
486	12,27,34,37,48,56,68	82	0.236	0.279
487	12,27,35,37,45,46,68	77	0.228	0.274
488	12,27,35,37,45,48,68	78	0.233	0.288
489	12,27,35,37,46,48,56	79	0.238	0.272
490	12,27,35,37,48,56,68	87	0.229	0.267
491	12,27,35,37,46,48,58	74	0.22	0.272
492	12,27,35,37,46,58,68	81	0.207	0.252
493	12,27,36,37,45,46,58	69	0.232	0.265
494	12,27,36,37,46,48,58	69	0.207	0.253
495	12,27,36,37,45,48,56	75	0.254	0.28
496	12,27,36,37,48,56,58	79	0.232	0.259
497	12,27,36,37,45,48,68	73	0.22	0.27
498	12,27,36,37,45,58,68	77	0.223	0.26
499	12,27,37,38,45,48,56	80	0.274	0.305
500	12,27,37,38,46,48,56	79	0.246	0.278
501	12,27,37,38,45,46,58	74	0.252	0.29
502	12,27,37,38,46,56,58	83	0.248	0.269
503	12,27,37,38,45,46,68	77	0.236	0.28
504	12,27,37,38,45,56,68	87	0.261	0.285
505	12,27,34,35,47,56,68	71	0.231	0.265
506	12,27,34,35,47,58,68	66	0.214	0.264
507	12,27,34,36,47,56,58	67	0.235	0.256
508	12,27,34,36,47,58,68	65	0.201	0.246
509	12,27,34,38,47,56,58	69	0.255	0.281
510	12,27,34,38,47,56,68	72	0.239	0.271
511	12,27,35,36,45,47,68	65	0.215	0.256
512	12,27,35,38,45,47,68	67	0.236	0.281
513	12,27,36,38,45,47,56	68	0.257	0.273
514	12,27,38,45,47,56,68	76	0.232	0.258
515	12,27,36,38,45,47,58	63	0.239	0.272
516	12,27,36,45,47,58,68	68	0.194	0.232
517	12,27,35,36,46,47,58	61	0.202	0.239
518	12,27,36,38,46,47,58	62	0.21	0.245
519	12,27,35,38,46,47,56	68	0.241	0.265
520	12,27,38,46,47,56,58	72	0.22	0.241
521	12,27,35,38,46,47,68	66	0.207	0.254
522	12,27,35,46,47,58,68	71	0.178	0.224
523	12,27,35,38,47,48,56	69	0.245	0.28
524	12,27,36,38,47,48,56	68	0.232	0.261
525	12,27,35,36,47,48,58	62	0.207	0.254
526	12,27,36,47,48,56,58	70	0.203	0.231
527	12,27,35,36,47,48,68	65	0.191	0.244
528	12,27,35,47,48,56,68	77	0.2	0.24
529	12,27,34,35,46,57,68	75	0.282	0.305
530	12,27,34,35,48,57,68	76	0.286	0.32
531	12,27,35,36,46,48,57	71	0.275	0.295
532	12,27,35,36,48,57,68	79	0.266	0.29
533	12,27,35,38,46,48,57	73	0.296	0.32
534	12,27,35,38,46,57,68	80	0.282	0.3
535	12,27,34,36,45,57,68	75	0.298	0.313
536	12,27,34,38,45,57,68	77	0.319	0.338
537	12,27,36,38,45,46,57	72	0.307	0.313
538	12,27,38,45,46,57,68	80	0.283	0.298
539	12,27,36,38,45,48,57	73	0.312	0.328
540	12,27,36,45,48,57,68	78	0.266	0.288
541	12,27,34,36,48,56,57	77	0.307	0.312
542	12,27,36,38,48,56,57	82	0.308	0.307
543	12,27,34,38,46,56,57	78	0.324	0.322
544	12,27,38,46,48,56,57	82	0.292	0.297
545	12,27,34,38,56,57,68	86	0.315	0.317
546	12,27,34,48,56,57,68	90	0.283	0.297
547	12,27,34,38,46,57,58	73	0.306	0.322
548	12,27,36,38,46,57,58	76	0.286	0.291
549	12,27,34,36,48,57,58	72	0.29	0.311
550	12,27,36,46,48,57,58	74	0.254	0.271
551	12,27,34,36,57,58,68	79	0.276	0.291
552	12,27,34,46,57,58,68	84	0.261	0.282
553	12,27,34,36,45,58,67	80	0.278	0.288
554	12,27,34,36,48,58,67	80	0.254	0.276
555	12,27,35,36,45,48,67	80	0.268	0.286
556	12,27,35,36,48,58,67	84	0.246	0.264
557	12,27,36,38,45,48,67	81	0.275	0.292
558	12,27,36,38,45,58,67	85	0.278	0.282
559	12,27,34,35,46,58,67	80	0.262	0.28
560	12,27,34,38,46,58,67	81	0.27	0.286
561	12,27,35,38,45,46,67	81	0.284	0.296
562	12,27,38,45,46,58,67	85	0.263	0.272
563	12,27,35,38,46,48,67	81	0.26	0.284
564	12,27,35,46,48,58,67	86	0.231	0.254
565	12,27,34,35,48,56,67	86	0.284	0.295
566	12,27,35,38,48,56,67	91	0.284	0.29
567	12,27,34,38,45,56,67	87	0.316	0.313
568	12,27,38,45,48,56,67	91	0.285	0.288
569	12,27,34,38,56,58,67	91	0.295	0.291
570	12,27,34,48,56,58,67	95	0.263	0.271
571	12,27,34,38,45,67,68	85	0.282	0.303
572	12,27,35,38,45,67,68	89	0.275	0.291
573	12,27,34,35,48,67,68	84	0.25	0.285
574	12,27,35,45,48,67,68	90	0.243	0.271
575	12,27,34,35,58,67,68	88	0.253	0.275
576	12,27,34,45,58,67,68	93	0.253	0.273
577	12,27,34,38,45,56,78	85	0.323	0.315
578	12,27,34,38,46,56,78	84	0.294	0.288
579	12,27,35,38,45,46,78	79	0.29	0.298
580	12,27,35,38,46,56,78	88	0.286	0.276
581	12,27,36,38,45,46,78	78	0.277	0.279
582	12,27,36,38,45,56,78	88	0.302	0.284
583	12,27,34,35,48,56,78	84	0.291	0.297
584	12,27,34,36,48,56,78	83	0.278	0.278
585	12,27,35,36,45,48,78	78	0.274	0.288
586	12,27,36,45,48,56,78	86	0.271	0.264
587	12,27,35,36,46,48,78	77	0.245	0.261
588	12,27,35,46,48,56,78	89	0.255	0.256
589	12,27,34,35,46,58,78	78	0.269	0.281
590	12,27,35,36,46,58,78	81	0.248	0.251
591	12,27,34,36,45,58,78	78	0.284	0.289
592	12,27,36,45,46,58,78	80	0.249	0.249
593	12,27,34,36,56,58,78	87	0.28	0.268
594	12,27,34,46,56,58,78	92	0.265	0.258
595	12,27,34,36,45,68,78	81	0.268	0.279
596	12,27,35,36,45,68,78	85	0.261	0.268
597	12,27,34,35,46,68,78	81	0.252	0.271
598	12,27,35,45,46,68,78	87	0.245	0.258
599	12,27,34,35,56,68,78	91	0.277	0.277
600	12,27,34,45,56,68,78	96	0.277	0.275
601	12,28,34,38,45,56,67	95	0.299	0.281
602	12,28,34,38,45,57,67	93	0.341	0.329
603	12,28,34,38,46,56,57	86	0.307	0.29
604	12,28,34,38,46,57,67	92	0.312	0.302
605	12,28,34,38,47,56,57	80	0.298	0.297
606	12,28,34,38,47,56,67	88	0.261	0.261
607	12,28,35,38,45,46,67	85	0.267	0.264
608	12,28,35,38,45,47,67	79	0.258	0.271
609	12,28,35,38,46,47,56	72	0.224	0.233
610	12,28,35,38,47,56,67	88	0.254	0.25
611	12,28,35,38,46,47,57	70	0.265	0.28
612	12,28,35,38,46,57,67	92	0.304	0.29
613	12,28,36,38,45,46,57	74	0.29	0.281
614	12,28,36,38,46,47,57	67	0.252	0.261
615	12,28,36,38,45,47,56	70	0.239	0.241
616	12,28,36,38,47,56,57	77	0.277	0.267
617	12,28,36,38,45,47,67	76	0.245	0.252
618	12,28,36,38,45,57,67	90	0.32	0.298
619	12,28,37,38,45,47,56	75	0.244	0.265
620	12,28,37,38,46,47,56	74	0.215	0.239
621	12,28,37,38,45,46,57	79	0.294	0.306
622	12,28,37,38,46,56,57	88	0.29	0.284
623	12,28,37,38,45,46,67	87	0.258	0.27
624	12,28,37,38,45,56,67	97	0.283	0.275
625	12,28,34,35,48,56,67	87	0.267	0.263
626	12,28,34,35,48,57,67	85	0.309	0.31
627	12,28,34,36,48,56,57	77	0.29	0.28
628	12,28,34,36,48,57,67	83	0.296	0.292
629	12,28,34,37,48,56,57	79	0.295	0.305
630	12,28,34,37,48,56,67	87	0.258	0.269
631	12,28,35,36,45,48,67	81	0.251	0.254
632	12,28,35,37,45,48,67	85	0.255	0.279
633	12,28,36,37,45,48,56	74	0.237	0.248
634	12,28,37,45,48,56,67	91	0.251	0.255
635	12,28,36,37,45,48,57	72	0.278	0.296
636	12,28,36,45,48,57,67	86	0.289	0.278
637	12,28,35,36,46,48,57	72	0.258	0.263
638	12,28,36,37,46,48,57	71	0.249	0.269
639	12,28,35,37,46,48,56	78	0.221	0.24
640	12,28,37,46,48,56,57	82	0.259	0.264
641	12,28,35,37,46,48,67	84	0.226	0.252
642	12,28,35,46,48,57,67	89	0.273	0.27
643	12,28,35,37,47,48,56	72	0.212	0.247
644	12,28,36,37,47,48,56	67	0.199	0.229
645	12,28,35,36,47,48,57	66	0.249	0.27
646	12,28,36,47,48,56,57	73	0.245	0.247
647	12,28,35,36,47,48,67	74	0.213	0.234
648	12,28,35,47,48,56,67	85	0.222	0.23
649	12,28,34,35,46,58,67	81	0.245	0.248
650	12,28,34,35,47,58,67	75	0.236	0.255
651	12,28,35,36,46,47,58	62	0.185	0.207
652	12,28,35,36,47,58,67	78	0.215	0.225
653	12,28,35,37,46,47,58	66	0.19	0.232
654	12,28,35,37,46,58,67	88	0.229	0.242
655	12,28,34,36,45,58,67	80	0.261	0.256
656	12,28,34,37,45,58,67	82	0.265	0.28
657	12,28,36,37,45,46,58	68	0.215	0.233
658	12,28,37,45,46,58,67	85	0.229	0.24
659	12,28,36,37,45,47,58	62	0.205	0.24
660	12,28,36,45,47,58,67	76	0.216	0.223
661	12,28,34,36,47,56,58	67	0.218	0.224
662	12,28,36,37,47,56,58	71	0.201	0.219
663	12,28,34,37,46,56,58	75	0.231	0.242
664	12,28,37,46,47,56,58	72	0.186	0.209
665	12,28,34,37,56,58,67	91	0.261	0.259
666	12,28,34,47,56,58,67	89	0.232	0.232
667	12,28,34,37,46,57,58	73	0.273	0.289
668	12,28,36,37,46,57,58	75	0.252	0.259
669	12,28,34,36,47,57,58	65	0.259	0.272
670	12,28,36,46,47,57,58	67	0.223	0.231
671	12,28,34,36,57,58,67	87	0.298	0.282
672	12,28,34,46,57,58,67	93	0.283	0.272
673	12,28,34,36,45,57,68	75	0.281	0.281
674	12,28,34,36,47,57,68	68	0.243	0.261
675	12,28,35,36,45,47,68	66	0.198	0.224
676	12,28,35,36,47,57,68	73	0.235	0.25
677	12,28,36,37,45,47,68	65	0.189	0.23
678	12,28,36,37,45,57,68	79	0.265	0.276
679	12,28,34,35,46,57,68	76	0.265	0.273
680	12,28,34,37,46,57,68	76	0.256	0.279
681	12,28,35,37,45,46,68	76	0.211	0.242
682	12,28,37,45,46,57,68	80	0.249	0.266
683	12,28,35,37,46,47,68	69	0.173	0.222
684	12,28,35,46,47,57,68	74	0.22	0.24
685	12,28,34,35,47,56,68	72	0.214	0.233
686	12,28,35,37,47,56,68	79	0.198	0.227
687	12,28,34,37,45,56,68	79	0.243	0.259
688	12,28,37,45,47,56,68	76	0.199	0.225
689	12,28,34,37,56,57,68	86	0.281	0.285
690	12,28,34,47,56,57,68	84	0.252	0.257
691	12,28,34,37,45,67,68	85	0.249	0.27
692	12,28,35,37,45,67,68	92	0.241	0.259
693	12,28,34,35,47,67,68	78	0.22	0.245
694	12,28,35,45,47,67,68	83	0.213	0.231
695	12,28,34,35,57,67,68	92	0.295	0.29
696	12,28,34,45,57,67,68	97	0.295	0.288
697	12,28,34,37,45,56,78	85	0.289	0.282
698	12,28,34,37,46,56,78	84	0.26	0.256
699	12,28,35,37,45,46,78	82	0.257	0.265
700	12,28,35,37,46,56,78	91	0.253	0.244
701	12,28,36,37,45,46,78	77	0.244	0.247
702	12,28,36,37,45,56,78	87	0.269	0.252
703	12,28,34,35,47,56,78	78	0.26	0.257
704	12,28,34,36,47,56,78	76	0.247	0.238
705	12,28,35,36,45,47,78	72	0.244	0.248
706	12,28,36,45,47,56,78	79	0.24	0.225
707	12,28,35,36,46,47,78	71	0.215	0.221
708	12,28,35,46,47,56,78	82	0.224	0.217
709	12,28,34,35,46,57,78	82	0.311	0.297
710	12,28,35,36,46,57,78	85	0.29	0.267
711	12,28,34,36,45,57,78	81	0.327	0.305
712	12,28,36,45,46,57,78	83	0.291	0.265
713	12,28,34,36,56,57,78	90	0.323	0.284
714	12,28,34,46,56,57,78	96	0.307	0.274
715	12,28,34,36,45,67,78	89	0.29	0.27
716	12,28,35,36,45,67,78	94	0.283	0.258
717	12,28,34,35,46,67,78	90	0.274	0.262
718	12,28,35,45,46,67,78	95	0.267	0.248
719	12,28,34,35,56,67,78	100	0.299	0.267
720	12,28,34,45,56,67,78	105	0.3	0.265
721	13,23,24,45,56,67,78	114	0.328	0.297
722	13,23,24,45,56,68,78	106	0.288	0.274
723	13,23,24,45,57,67,68	106	0.323	0.32
724	13,23,24,45,57,68,78	104	0.33	0.322
725	13,23,24,45,58,67,68	103	0.264	0.272
726	13,23,24,45,58,67,78	109	0.31	0.296
727	13,23,24,46,56,57,78	105	0.335	0.306
728	13,23,24,46,56,58,78	102	0.276	0.258
729	13,23,24,46,57,58,67	102	0.311	0.304
730	13,23,24,46,58,67,78	108	0.281	0.269
731	13,23,24,46,57,58,68	94	0.272	0.281
732	13,23,24,46,57,68,78	103	0.301	0.295
733	13,23,24,47,56,57,68	93	0.28	0.289
734	13,23,24,47,57,58,68	88	0.263	0.288
735	13,23,24,47,56,58,67	98	0.26	0.263
736	13,23,24,47,58,67,68	96	0.226	0.252
737	13,23,24,47,56,58,78	96	0.267	0.265
738	13,23,24,47,56,68,78	99	0.251	0.254
739	13,23,24,48,56,58,67	105	0.274	0.271
740	13,23,24,48,57,58,67	103	0.316	0.318
741	13,23,24,48,56,57,68	100	0.294	0.297
742	13,23,24,48,57,67,68	106	0.299	0.308
743	13,23,24,48,56,57,78	106	0.34	0.32
744	13,23,24,48,56,67,78	114	0.303	0.285
745	13,23,25,45,46,67,78	105	0.321	0.302
746	13,23,25,45,46,68,78	97	0.281	0.28
747	13,23,25,45,47,67,68	93	0.266	0.285
748	13,23,25,45,47,68,78	91	0.272	0.286
749	13,23,25,45,48,67,68	100	0.279	0.293
750	13,23,25,45,48,67,78	106	0.325	0.317
751	13,23,25,46,47,56,78	92	0.277	0.27
752	13,23,25,46,48,56,78	99	0.291	0.278
753	13,23,25,47,48,56,67	95	0.275	0.284
754	13,23,25,48,56,67,78	115	0.321	0.295
755	13,23,25,47,48,56,68	87	0.236	0.261
756	13,23,25,47,56,68,78	100	0.268	0.265
757	13,23,25,46,47,57,68	84	0.273	0.294
758	13,23,25,47,48,57,68	85	0.278	0.309
759	13,23,25,46,48,57,67	99	0.326	0.324
760	13,23,25,48,57,67,68	107	0.317	0.319
761	13,23,25,46,48,57,78	97	0.333	0.326
762	13,23,25,46,57,68,78	104	0.319	0.306
763	13,23,25,46,48,58,67	96	0.267	0.276
764	13,23,25,47,48,58,67	90	0.258	0.283
765	13,23,25,46,47,58,68	81	0.214	0.246
766	13,23,25,47,58,67,68	97	0.244	0.263
767	13,23,25,46,47,58,78	87	0.26	0.27
768	13,23,25,46,58,67,78	109	0.299	0.28
769	13,23,26,45,46,57,78	92	0.325	0.292
770	13,23,26,45,46,58,78	89	0.266	0.244
771	13,23,26,46,47,57,58	76	0.258	0.258
772	13,23,26,46,47,58,78	82	0.228	0.224
773	13,23,26,46,48,57,58	83	0.271	0.266
774	13,23,26,46,48,57,78	92	0.301	0.28
775	13,23,26,45,47,56,78	88	0.274	0.251
776	13,23,26,45,48,56,78	95	0.288	0.259
777	13,23,26,47,48,56,57	82	0.28	0.274
778	13,23,26,48,56,57,78	102	0.325	0.285
779	13,23,26,47,48,56,58	79	0.221	0.226
780	13,23,26,47,56,58,78	92	0.253	0.23
781	13,23,26,45,47,58,67	85	0.25	0.249
782	13,23,26,47,48,58,67	85	0.226	0.237
783	13,23,26,45,48,57,67	95	0.323	0.305
784	13,23,26,48,57,58,67	99	0.301	0.283
785	13,23,26,45,48,67,78	101	0.293	0.271
786	13,23,26,45,58,67,78	105	0.296	0.261
787	13,23,26,45,48,57,68	87	0.284	0.283
788	13,23,26,47,48,57,68	80	0.246	0.263
789	13,23,26,45,47,58,68	77	0.211	0.227
790	13,23,26,47,57,58,68	84	0.249	0.253
791	13,23,26,45,47,68,78	86	0.24	0.241
792	13,23,26,45,57,68,78	100	0.316	0.286
793	13,23,27,45,47,56,68	83	0.261	0.276
794	13,23,27,45,47,58,68	78	0.244	0.275
795	13,23,27,46,47,56,58	79	0.249	0.259
796	13,23,27,46,47,58,68	77	0.215	0.248
797	13,23,27,47,48,56,58	80	0.254	0.274
798	13,23,27,47,48,56,68	83	0.237	0.264
799	13,23,27,45,46,57,68	87	0.312	0.316
800	13,23,27,45,48,57,68	88	0.317	0.331
801	13,23,27,46,48,56,57	89	0.322	0.315
802	13,23,27,48,56,57,68	97	0.313	0.309
803	13,23,27,46,48,57,58	84	0.304	0.314
804	13,23,27,46,57,58,68	91	0.291	0.294
805	13,23,27,45,46,58,67	92	0.292	0.291
806	13,23,27,46,48,58,67	92	0.268	0.279
807	13,23,27,45,48,56,67	98	0.314	0.306
808	13,23,27,48,56,58,67	102	0.293	0.284
809	13,23,27,45,48,67,68	96	0.28	0.295
810	13,23,27,45,58,67,68	100	0.283	0.285
811	13,23,27,45,48,56,78	96	0.321	0.307
812	13,23,27,46,48,56,78	95	0.292	0.281
813	13,23,27,45,46,58,78	90	0.299	0.292
814	13,23,27,46,56,58,78	99	0.295	0.271
815	13,23,27,45,46,68,78	93	0.282	0.282
816	13,23,27,45,56,68,78	103	0.307	0.287
817	13,23,28,45,48,56,67	99	0.297	0.274
818	13,23,28,45,48,57,67	97	0.339	0.321
819	13,23,28,46,48,56,57	90	0.305	0.283
820	13,23,28,46,48,57,67	96	0.31	0.294
821	13,23,28,47,48,56,57	84	0.296	0.29
822	13,23,28,47,48,56,67	92	0.259	0.254
823	13,23,28,45,46,58,67	93	0.275	0.259
824	13,23,28,45,47,58,67	87	0.266	0.265
825	13,23,28,46,47,56,58	80	0.232	0.227
826	13,23,28,47,56,58,67	96	0.262	0.244
827	13,23,28,46,47,57,58	78	0.274	0.274
828	13,23,28,46,57,58,67	100	0.313	0.284
829	13,23,28,45,46,57,68	88	0.295	0.284
830	13,23,28,46,47,57,68	81	0.257	0.264
831	13,23,28,45,47,56,68	84	0.244	0.244
832	13,23,28,47,56,57,68	91	0.282	0.27
833	13,23,28,45,47,67,68	90	0.25	0.255
834	13,23,28,45,57,67,68	104	0.325	0.301
835	13,23,28,45,47,56,78	90	0.29	0.267
836	13,23,28,46,47,56,78	89	0.261	0.241
837	13,23,28,45,46,57,78	94	0.341	0.308
838	13,23,28,46,56,57,78	103	0.337	0.286
839	13,23,28,45,46,67,78	102	0.305	0.272
840	13,23,28,45,56,67,78	112	0.329	0.278
841	13,24,25,34,56,67,78	103	0.323	0.307
842	13,24,25,34,56,68,78	95	0.284	0.284
843	13,24,25,34,57,67,68	95	0.319	0.33
844	13,24,25,34,57,68,78	93	0.326	0.331
845	13,24,25,34,58,67,68	92	0.26	0.282
846	13,24,25,34,58,67,78	98	0.306	0.306
847	13,24,26,34,56,57,78	93	0.327	0.296
848	13,24,26,34,56,58,78	90	0.268	0.249
849	13,24,26,34,57,58,67	90	0.303	0.294
850	13,24,26,34,58,67,78	96	0.274	0.26
851	13,24,26,34,57,58,68	82	0.264	0.272
852	13,24,26,34,57,68,78	91	0.294	0.286
853	13,24,27,34,56,57,68	88	0.315	0.321
854	13,24,27,34,57,58,68	83	0.297	0.32
855	13,24,27,34,56,58,67	93	0.295	0.295
856	13,24,27,34,58,67,68	91	0.261	0.284
857	13,24,27,34,56,58,78	91	0.301	0.297
858	13,24,27,34,56,68,78	94	0.285	0.286
859	13,24,28,34,56,58,67	95	0.278	0.263
860	13,24,28,34,57,58,67	93	0.319	0.31
861	13,24,28,34,56,57,68	90	0.298	0.289
862	13,24,28,34,57,67,68	96	0.303	0.3
863	13,24,28,34,56,57,78	96	0.343	0.312
864	13,24,28,34,56,67,78	104	0.307	0.277
865	13,25,26,34,45,67,78	95	0.313	0.293
866	13,25,26,34,45,68,78	87	0.274	0.27
867	13,25,27,34,45,67,68	92	0.3	0.317
868	13,25,27,34,45,68,78	90	0.307	0.318
869	13,25,28,34,45,67,68	91	0.283	0.285
870	13,25,28,34,45,67,78	97	0.329	0.309
871	13,26,27,34,45,56,78	88	0.309	0.283
872	13,26,28,34,45,56,78	89	0.292	0.251
873	13,27,28,34,45,56,67	95	0.318	0.298
874	13,28,34,45,56,67,78	104	0.314	0.262
875	13,27,28,34,45,56,68	87	0.279	0.276
876	13,27,34,45,56,68,78	95	0.292	0.272
877	13,26,27,34,45,57,68	80	0.304	0.307
878	13,27,28,34,45,57,68	85	0.32	0.323
879	13,26,28,34,45,57,67	89	0.327	0.297
880	13,28,34,45,57,67,68	96	0.31	0.286
881	13,26,28,34,45,57,78	87	0.333	0.299
882	13,26,34,45,57,68,78	93	0.3	0.271
883	13,26,28,34,45,58,67	86	0.267	0.249
884	13,27,28,34,45,58,67	90	0.301	0.297
885	13,26,27,34,45,58,68	77	0.245	0.259
886	13,27,34,45,58,67,68	92	0.267	0.27
887	13,26,27,34,45,58,78	83	0.291	0.283
888	13,26,34,45,58,67,78	98	0.28	0.245
889	13,25,26,34,46,57,78	86	0.32	0.302
890	13,25,26,34,46,58,78	83	0.261	0.254
891	13,26,27,34,46,57,58	76	0.292	0.29
892	13,26,27,34,46,58,78	82	0.262	0.256
893	13,26,28,34,46,57,58	77	0.275	0.258
894	13,26,28,34,46,57,78	86	0.304	0.272
895	13,25,27,34,46,56,78	91	0.312	0.302
896	13,25,28,34,46,56,78	90	0.295	0.27
897	13,27,28,34,46,56,57	86	0.325	0.307
898	13,28,34,46,56,57,78	95	0.321	0.271
899	13,27,28,34,46,56,58	83	0.266	0.259
900	13,27,34,46,56,58,78	91	0.279	0.255
901	13,25,27,34,46,58,67	88	0.288	0.3
902	13,27,28,34,46,58,67	89	0.272	0.271
903	13,25,28,34,46,57,67	90	0.33	0.316
904	13,28,34,46,57,58,67	92	0.297	0.269
905	13,25,28,34,46,67,78	96	0.3	0.282
906	13,25,34,46,58,67,78	100	0.284	0.265
907	13,25,28,34,46,57,68	82	0.291	0.294
908	13,27,28,34,46,57,68	84	0.292	0.296
909	13,25,27,34,46,58,68	80	0.249	0.278
910	13,27,34,46,57,58,68	83	0.275	0.279
911	13,25,27,34,46,68,78	89	0.278	0.292
912	13,25,34,46,57,68,78	95	0.303	0.29
913	13,25,27,34,47,56,68	79	0.257	0.286
914	13,25,27,34,47,58,68	74	0.24	0.285
915	13,26,27,34,47,56,58	72	0.241	0.25
916	13,26,27,34,47,58,68	70	0.207	0.239
917	13,27,28,34,47,56,58	77	0.257	0.266
918	13,27,28,34,47,56,68	80	0.241	0.256
919	13,25,26,34,47,57,68	74	0.266	0.285
920	13,25,28,34,47,57,68	76	0.282	0.301
921	13,26,28,34,47,56,57	76	0.283	0.266
922	13,28,34,47,56,57,68	83	0.266	0.254
923	13,26,28,34,47,57,58	71	0.266	0.265
924	13,26,34,47,57,58,68	77	0.233	0.237
925	13,25,26,34,47,58,67	79	0.246	0.259
926	13,26,28,34,47,58,67	79	0.23	0.23
927	13,25,28,34,47,56,67	86	0.279	0.276
928	13,28,34,47,56,58,67	88	0.246	0.229
929	13,25,28,34,47,67,68	84	0.245	0.265
930	13,25,34,47,58,67,68	88	0.229	0.248
931	13,25,28,34,47,56,78	84	0.286	0.277
932	13,26,28,34,47,56,78	82	0.254	0.232
933	13,25,26,34,47,58,78	77	0.252	0.261
934	13,26,34,47,56,58,78	85	0.237	0.214
935	13,25,26,34,47,68,78	80	0.236	0.251
936	13,25,34,47,56,68,78	91	0.253	0.25
937	13,25,28,34,48,56,67	93	0.293	0.284
938	13,25,28,34,48,57,67	91	0.334	0.331
939	13,26,28,34,48,56,57	83	0.297	0.274
940	13,26,28,34,48,57,67	89	0.302	0.285
941	13,27,28,34,48,56,57	87	0.33	0.322
942	13,27,28,34,48,56,67	95	0.294	0.286
943	13,25,26,34,48,58,67	86	0.259	0.267
944	13,25,27,34,48,58,67	89	0.292	0.315
945	13,26,27,34,48,56,58	79	0.255	0.258
946	13,27,34,48,56,58,67	94	0.277	0.269
947	13,26,27,34,48,57,58	77	0.297	0.305
948	13,26,34,48,57,58,67	92	0.286	0.268
949	13,25,26,34,48,57,68	81	0.279	0.293
950	13,26,27,34,48,57,68	80	0.28	0.295
951	13,25,27,34,48,56,68	86	0.271	0.293
952	13,27,34,48,56,57,68	89	0.297	0.294
953	13,25,27,34,48,67,68	92	0.276	0.305
954	13,25,34,48,57,67,68	98	0.301	0.303
955	13,25,27,34,48,56,78	92	0.316	0.317
956	13,26,27,34,48,56,78	88	0.284	0.271
957	13,25,26,34,48,57,78	87	0.325	0.316
958	13,26,34,48,56,57,78	95	0.31	0.27
959	13,25,26,34,48,67,78	95	0.289	0.281
960	13,25,34,48,56,67,78	106	0.306	0.28
961	13,24,25,35,46,67,78	101	0.291	0.29
962	13,24,25,35,46,68,78	93	0.252	0.267
963	13,24,25,35,47,67,68	89	0.236	0.273
964	13,24,25,35,47,68,78	87	0.243	0.274
965	13,24,25,35,48,67,68	96	0.25	0.281
966	13,24,25,35,48,67,78	102	0.296	0.304
967	13,25,26,35,46,47,78	79	0.238	0.244
968	13,25,26,35,46,48,78	86	0.251	0.252
969	13,25,26,35,47,48,67	82	0.235	0.258
970	13,25,26,35,48,67,78	102	0.281	0.269
971	13,25,26,35,47,48,68	74	0.196	0.235
972	13,25,26,35,47,68,78	87	0.229	0.239
973	13,25,27,35,46,47,68	76	0.225	0.269
974	13,25,27,35,47,48,68	77	0.229	0.283
975	13,25,27,35,46,48,67	91	0.278	0.299
976	13,25,27,35,48,67,68	99	0.269	0.294
977	13,25,27,35,46,48,78	89	0.284	0.3
978	13,25,27,35,46,68,78	96	0.271	0.28
979	13,25,28,35,46,48,67	89	0.261	0.267
980	13,25,28,35,47,48,67	83	0.252	0.274
981	13,25,28,35,46,47,68	74	0.208	0.237
982	13,25,28,35,47,67,68	90	0.238	0.254
983	13,25,28,35,46,47,78	80	0.254	0.26
984	13,25,28,35,46,67,78	102	0.293	0.271
985	13,24,26,35,45,67,78	94	0.288	0.271
986	13,24,26,35,45,68,78	86	0.249	0.248
987	13,24,27,35,45,67,68	86	0.275	0.295
988	13,24,27,35,45,68,78	84	0.282	0.296
989	13,24,28,35,45,67,68	89	0.258	0.263
990	13,24,28,35,45,67,78	95	0.304	0.287
991	13,26,27,35,45,46,78	80	0.276	0.266
992	13,26,28,35,45,46,78	83	0.259	0.234
993	13,27,28,35,45,46,67	87	0.286	0.281
994	13,28,35,45,46,67,78	96	0.282	0.245
995	13,27,28,35,45,46,68	79	0.247	0.259
996	13,27,35,45,46,68,78	86	0.259	0.255
997	13,26,27,35,45,47,68	68	0.222	0.25
998	13,27,28,35,45,47,68	73	0.237	0.266
999	13,26,28,35,45,47,67	79	0.244	0.24
1000	13,28,35,45,47,67,68	84	0.227	0.228
1001	13,26,28,35,45,47,78	77	0.25	0.241
1002	13,26,35,45,47,68,78	82	0.217	0.214
1003	13,26,28,35,45,48,67	86	0.257	0.248
1004	13,27,28,35,45,48,67	88	0.29	0.296
1005	13,26,27,35,45,48,68	75	0.235	0.257
1006	13,27,35,45,48,67,68	89	0.257	0.268
1007	13,26,27,35,45,48,78	81	0.281	0.281
1008	13,26,35,45,48,67,78	97	0.27	0.244
1009	13,24,26,35,47,56,78	81	0.245	0.239
1010	13,24,26,35,48,56,78	88	0.258	0.247
1011	13,26,27,35,47,48,56	70	0.231	0.248
1012	13,26,27,35,48,56,78	90	0.277	0.26
1013	13,26,28,35,47,48,56	73	0.214	0.216
1014	13,26,28,35,47,56,78	86	0.246	0.22
1015	13,24,27,35,46,56,78	85	0.287	0.28
1016	13,24,28,35,46,56,78	88	0.27	0.248
1017	13,27,28,35,46,47,56	74	0.243	0.25
1018	13,28,35,46,47,56,78	83	0.238	0.214
1019	13,27,28,35,46,48,56	81	0.256	0.257
1020	13,27,35,46,48,56,78	88	0.269	0.254
1021	13,24,27,35,48,56,67	88	0.285	0.294
1022	13,27,28,35,48,56,67	97	0.286	0.274
1023	13,24,28,35,47,56,67	84	0.254	0.254
1024	13,28,35,47,48,56,67	86	0.236	0.227
1025	13,24,28,35,56,67,78	104	0.3	0.265
1026	13,24,35,48,56,67,78	109	0.28	0.258
1027	13,24,28,35,47,56,68	76	0.215	0.231
1028	13,27,28,35,47,56,68	82	0.233	0.244
1029	13,24,27,35,48,56,68	80	0.245	0.271
1030	13,27,35,47,48,56,68	76	0.214	0.237
1031	13,24,27,35,56,68,78	93	0.278	0.275
1032	13,24,35,47,56,68,78	94	0.228	0.227
1033	13,24,27,35,46,57,68	77	0.282	0.304
1034	13,24,27,35,48,57,68	78	0.287	0.318
1035	13,26,27,35,46,48,57	74	0.282	0.289
1036	13,26,27,35,48,57,68	82	0.273	0.283
1037	13,27,28,35,46,48,57	79	0.298	0.305
1038	13,27,28,35,46,57,68	86	0.284	0.285
1039	13,24,26,35,47,57,68	73	0.24	0.263
1040	13,24,28,35,47,57,68	74	0.256	0.279
1041	13,26,28,35,46,47,57	70	0.251	0.249
1042	13,28,35,46,47,57,68	75	0.234	0.237
1043	13,26,28,35,47,48,57	71	0.256	0.264
1044	13,26,35,47,48,57,68	76	0.223	0.236
1045	13,24,26,35,48,57,67	88	0.293	0.293
1046	13,26,28,35,48,57,67	93	0.295	0.274
1047	13,24,28,35,46,57,67	88	0.305	0.294
1048	13,28,35,46,48,57,67	90	0.287	0.267
1049	13,24,28,35,57,67,68	96	0.296	0.289
1050	13,24,35,48,57,67,68	101	0.276	0.281
1051	13,24,28,35,46,57,78	86	0.311	0.295
1052	13,26,28,35,46,57,78	90	0.297	0.26
1053	13,24,26,35,48,57,78	86	0.3	0.294
1054	13,26,35,46,48,57,78	88	0.278	0.253
1055	13,24,26,35,57,68,78	93	0.286	0.274
1056	13,24,35,46,57,68,78	98	0.278	0.268
1057	13,24,28,35,46,58,67	85	0.245	0.246
1058	13,24,28,35,47,58,67	79	0.236	0.253
1059	13,26,28,35,46,47,58	67	0.192	0.201
1060	13,26,28,35,47,58,67	83	0.222	0.218
1061	13,27,28,35,46,47,58	69	0.225	0.249
1062	13,27,28,35,46,58,67	91	0.264	0.259
1063	13,24,26,35,48,58,67	85	0.234	0.245
1064	13,24,27,35,48,58,67	83	0.267	0.293
1065	13,26,27,35,46,48,58	71	0.223	0.241
1066	13,27,35,46,48,58,67	85	0.245	0.252
1067	13,26,27,35,47,48,58	65	0.214	0.248
1068	13,26,35,47,48,58,67	81	0.203	0.21
1069	13,24,26,35,47,58,68	70	0.181	0.215
1070	13,26,27,35,47,58,68	72	0.2	0.228
1071	13,24,27,35,46,58,68	74	0.223	0.256
1072	13,27,35,46,47,58,68	70	0.192	0.221
1073	13,24,27,35,58,67,68	90	0.253	0.273
1074	13,24,35,47,58,67,68	91	0.203	0.225
1075	13,24,27,35,46,58,78	80	0.269	0.28
1076	13,26,27,35,46,58,78	84	0.255	0.245
1077	13,24,26,35,47,58,78	76	0.227	0.239
1078	13,26,35,46,47,58,78	78	0.205	0.197
1079	13,24,26,35,58,67,78	98	0.266	0.249
1080	13,24,35,46,58,67,78	103	0.258	0.242
1081	13,24,26,36,45,57,78	89	0.311	0.287
1082	13,24,26,36,45,58,78	86	0.252	0.24
1083	13,24,26,36,47,57,58	73	0.244	0.254
1084	13,24,26,36,47,58,78	79	0.214	0.22
1085	13,24,26,36,48,57,58	80	0.257	0.262
1086	13,24,26,36,48,57,78	89	0.287	0.275
1087	13,25,26,36,45,47,78	78	0.253	0.252
1088	13,25,26,36,45,48,78	85	0.267	0.26
1089	13,25,26,36,47,48,57	72	0.259	0.275
1090	13,25,26,36,48,57,78	92	0.305	0.286
1091	13,25,26,36,47,48,58	69	0.2	0.227
1092	13,25,26,36,47,58,78	82	0.232	0.23
1093	13,26,27,36,45,47,58	67	0.225	0.241
1094	13,26,27,36,47,48,58	67	0.201	0.229
1095	13,26,27,36,45,48,57	77	0.298	0.297
1096	13,26,27,36,48,57,58	81	0.276	0.275
1097	13,26,27,36,45,48,78	83	0.268	0.262
1098	13,26,27,36,45,58,78	87	0.271	0.253
1099	13,26,28,36,45,48,57	77	0.281	0.265
1100	13,26,28,36,47,48,57	70	0.243	0.245
1101	13,26,28,36,45,47,58	67	0.208	0.209
1102	13,26,28,36,47,57,58	74	0.245	0.235
1103	13,26,28,36,45,47,78	76	0.237	0.223
1104	13,26,28,36,45,57,78	90	0.313	0.268
1105	13,24,25,36,46,57,78	86	0.314	0.306
1106	13,24,25,36,46,58,78	83	0.255	0.259
1107	13,24,27,36,46,57,58	75	0.286	0.295
1108	13,24,27,36,46,58,78	81	0.256	0.261
1109	13,24,28,36,46,57,58	76	0.269	0.263
1110	13,24,28,36,46,57,78	85	0.298	0.277
1111	13,25,27,36,45,46,78	85	0.295	0.293
1112	13,25,28,36,45,46,78	84	0.278	0.261
1113	13,27,28,36,45,46,57	78	0.309	0.298
1114	13,28,36,45,46,57,78	87	0.305	0.262
1115	13,27,28,36,45,46,58	75	0.25	0.25
1116	13,27,36,45,46,58,78	83	0.263	0.246
1117	13,25,27,36,46,47,58	69	0.228	0.26
1118	13,27,28,36,46,47,58	68	0.212	0.23
1119	13,25,28,36,46,47,57	71	0.27	0.276
1120	13,28,36,46,47,57,58	71	0.238	0.228
1121	13,25,28,36,46,47,78	77	0.241	0.242
1122	13,25,36,46,47,58,78	81	0.224	0.224
1123	13,25,28,36,46,48,57	78	0.284	0.284
1124	13,27,28,36,46,48,57	78	0.285	0.286
1125	13,25,27,36,46,48,58	76	0.242	0.268
1126	13,27,36,46,48,57,58	77	0.268	0.268
1127	13,25,27,36,46,48,78	85	0.271	0.281
1128	13,25,36,46,48,57,78	91	0.297	0.28
1129	13,24,25,36,47,56,78	82	0.264	0.266
1130	13,24,25,36,48,56,78	89	0.277	0.274
1131	13,25,27,36,47,48,56	75	0.25	0.275
1132	13,25,27,36,48,56,78	95	0.296	0.287
1133	13,25,28,36,47,48,56	74	0.233	0.243
1134	13,25,28,36,47,56,78	87	0.265	0.247
1135	13,24,27,36,45,56,78	87	0.302	0.288
1136	13,24,28,36,45,56,78	88	0.285	0.256
1137	13,27,28,36,45,47,56	74	0.258	0.258
1138	13,28,36,45,47,56,78	83	0.254	0.222
1139	13,27,28,36,45,48,56	81	0.272	0.265
1140	13,27,36,45,48,56,78	89	0.285	0.262
1141	13,24,27,36,48,56,57	81	0.308	0.31
1142	13,27,28,36,48,56,57	88	0.31	0.291
1143	13,24,28,36,47,56,57	75	0.277	0.271
1144	13,28,36,47,48,56,57	77	0.26	0.244
1145	13,24,28,36,56,57,78	95	0.323	0.282
1146	13,24,36,48,56,57,78	100	0.304	0.275
1147	13,24,28,36,47,56,58	72	0.218	0.223
1148	13,27,28,36,47,56,58	78	0.237	0.236
1149	13,24,27,36,48,56,58	78	0.249	0.263
1150	13,27,36,47,48,56,58	73	0.217	0.228
1151	13,24,27,36,56,58,78	91	0.281	0.266
1152	13,24,36,47,56,58,78	90	0.231	0.219
1153	13,24,27,36,45,58,67	84	0.278	0.286
1154	13,24,27,36,48,58,67	84	0.254	0.274
1155	13,25,27,36,45,48,67	88	0.293	0.307
1156	13,25,27,36,48,58,67	92	0.272	0.285
1157	13,27,28,36,45,48,67	87	0.277	0.277
1158	13,27,28,36,45,58,67	91	0.28	0.267
1159	13,24,25,36,47,58,67	79	0.239	0.264
1160	13,24,28,36,47,58,67	78	0.223	0.234
1161	13,25,28,36,45,47,67	80	0.263	0.267
1162	13,28,36,45,47,58,67	80	0.23	0.22
1163	13,25,28,36,47,48,67	80	0.238	0.255
1164	13,25,36,47,48,58,67	84	0.222	0.237
1165	13,24,25,36,48,57,67	89	0.312	0.32
1166	13,25,28,36,48,57,67	94	0.314	0.301
1167	13,24,28,36,45,57,67	88	0.32	0.302
1168	13,28,36,45,48,57,67	90	0.303	0.275
1169	13,24,28,36,57,58,67	92	0.299	0.28
1170	13,24,36,48,57,58,67	97	0.279	0.273
1171	13,24,28,36,45,67,78	94	0.291	0.268
1172	13,25,28,36,45,67,78	100	0.309	0.279
1173	13,24,25,36,48,67,78	95	0.283	0.286
1174	13,25,36,45,48,67,78	100	0.289	0.271
1175	13,24,25,36,58,67,78	99	0.285	0.276
1176	13,24,36,45,58,67,78	103	0.274	0.25
1177	13,24,28,36,45,57,68	80	0.281	0.28
1178	13,24,28,36,47,57,68	73	0.243	0.26
1179	13,25,28,36,45,47,68	72	0.224	0.245
1180	13,25,28,36,47,57,68	79	0.261	0.27
1181	13,27,28,36,45,47,68	72	0.224	0.247
1182	13,27,28,36,45,57,68	86	0.3	0.293
1183	13,24,25,36,48,57,68	81	0.273	0.297
1184	13,24,27,36,48,57,68	79	0.274	0.3
1185	13,25,27,36,45,48,68	80	0.254	0.284
1186	13,27,36,45,48,57,68	81	0.281	0.285
1187	13,25,27,36,47,48,68	73	0.216	0.265
1188	13,25,36,47,48,57,68	79	0.242	0.263
1189	13,24,25,36,47,58,68	71	0.2	0.242
1190	13,25,27,36,47,58,68	77	0.219	0.255
1191	13,24,27,36,45,58,68	76	0.239	0.264
1192	13,27,36,45,47,58,68	71	0.208	0.229
1193	13,24,27,36,57,58,68	83	0.277	0.29
1194	13,24,36,47,57,58,68	82	0.227	0.242
1195	13,24,27,36,45,68,78	85	0.269	0.277
1196	13,25,27,36,45,68,78	93	0.286	0.288
1197	13,24,25,36,47,68,78	80	0.23	0.255
1198	13,25,36,45,47,68,78	85	0.236	0.241
1199	13,24,25,36,57,68,78	94	0.305	0.301
1200	13,24,36,45,57,68,78	98	0.294	0.276
1201	13,24,27,37,45,56,68	82	0.261	0.289
1202	13,24,27,37,45,58,68	77	0.243	0.288
1203	13,24,27,37,46,56,58	78	0.248	0.272
1204	13,24,27,37,46,58,68	76	0.215	0.262
1205	13,24,27,37,48,56,58	79	0.253	0.287
1206	13,24,27,37,48,56,68	82	0.237	0.277
1207	13,25,27,37,45,46,68	77	0.254	0.294
1208	13,25,27,37,45,48,68	78	0.259	0.309
1209	13,25,27,37,46,48,56	79	0.264	0.293
1210	13,25,27,37,48,56,68	87	0.255	0.288
1211	13,25,27,37,46,48,58	74	0.246	0.292
1212	13,25,27,37,46,58,68	81	0.232	0.272
1213	13,26,27,37,45,46,58	69	0.238	0.259
1214	13,26,27,37,46,48,58	69	0.214	0.247
1215	13,26,27,37,45,48,56	75	0.26	0.274
1216	13,26,27,37,48,56,58	79	0.239	0.252
1217	13,26,27,37,45,48,68	73	0.226	0.263
1218	13,26,27,37,45,58,68	77	0.229	0.253
1219	13,27,28,37,45,48,56	80	0.276	0.29
1220	13,27,28,37,46,48,56	79	0.247	0.263
1221	13,27,28,37,45,46,58	74	0.254	0.275
1222	13,27,28,37,46,56,58	83	0.25	0.253
1223	13,27,28,37,45,46,68	77	0.238	0.264
1224	13,27,28,37,45,56,68	87	0.263	0.27
1225	13,24,25,37,47,56,68	71	0.222	0.267
1226	13,24,25,37,47,58,68	66	0.205	0.266
1227	13,24,26,37,47,56,58	67	0.206	0.231
1228	13,24,26,37,47,58,68	65	0.173	0.22
1229	13,24,28,37,47,56,58	69	0.222	0.247
1230	13,24,28,37,47,56,68	72	0.206	0.237
1231	13,25,26,37,45,47,68	65	0.212	0.253
1232	13,25,28,37,45,47,68	67	0.228	0.269
1233	13,26,28,37,45,47,56	68	0.23	0.234
1234	13,28,37,45,47,56,68	76	0.213	0.222
1235	13,26,28,37,45,47,58	63	0.212	0.233
1236	13,26,37,45,47,58,68	68	0.179	0.206
1237	13,25,26,37,46,47,58	61	0.199	0.236
1238	13,26,28,37,46,47,58	62	0.183	0.207
1239	13,25,28,37,46,47,56	68	0.233	0.253
1240	13,28,37,46,47,56,58	72	0.2	0.206
1241	13,25,28,37,46,47,68	66	0.199	0.242
1242	13,25,37,46,47,58,68	71	0.182	0.225
1243	13,25,28,37,47,48,56	69	0.237	0.268
1244	13,26,28,37,47,48,56	68	0.205	0.222
1245	13,25,26,37,47,48,58	62	0.204	0.251
1246	13,26,37,47,48,56,58	70	0.189	0.205
1247	13,25,26,37,47,48,68	65	0.188	0.241
1248	13,25,37,47,48,56,68	77	0.205	0.24
1249	13,24,25,37,46,57,68	75	0.273	0.307
1250	13,24,25,37,48,57,68	76	0.277	0.322
1251	13,25,26,37,46,48,57	71	0.272	0.292
1252	13,25,26,37,48,57,68	79	0.263	0.287
1253	13,25,28,37,46,48,57	73	0.288	0.308
1254	13,25,28,37,46,57,68	80	0.275	0.288
1255	13,24,26,37,45,57,68	75	0.27	0.288
1256	13,24,28,37,45,57,68	77	0.286	0.304
1257	13,26,28,37,45,46,57	72	0.28	0.274
1258	13,28,37,45,46,57,68	80	0.263	0.263
1259	13,26,28,37,45,48,57	73	0.285	0.289
1260	13,26,37,45,48,57,68	78	0.252	0.261
1261	13,24,26,37,48,56,57	77	0.279	0.287
1262	13,26,28,37,48,56,57	82	0.281	0.268
1263	13,24,28,37,46,56,57	78	0.291	0.288
1264	13,28,37,46,48,56,57	82	0.273	0.261
1265	13,24,28,37,56,57,68	86	0.282	0.283
1266	13,24,37,48,56,57,68	90	0.262	0.275
1267	13,24,28,37,46,57,58	73	0.273	0.288
1268	13,26,28,37,46,57,58	76	0.259	0.252
1269	13,24,26,37,48,57,58	72	0.262	0.286
1270	13,26,37,46,48,57,58	74	0.239	0.245
1271	13,24,26,37,57,58,68	79	0.248	0.266
1272	13,24,37,46,57,58,68	84	0.24	0.26
1273	13,24,26,37,45,58,67	80	0.25	0.263
1274	13,24,26,37,48,58,67	80	0.225	0.251
1275	13,25,26,37,45,48,67	80	0.265	0.283
1276	13,25,26,37,48,58,67	84	0.243	0.261
1277	13,26,28,37,45,48,67	81	0.249	0.254
1278	13,26,28,37,45,58,67	85	0.251	0.244
1279	13,24,25,37,46,58,67	80	0.253	0.282
1280	13,24,28,37,46,58,67	81	0.237	0.252
1281	13,25,28,37,45,46,67	81	0.276	0.285
1282	13,28,37,45,46,58,67	85	0.243	0.237
1283	13,25,28,37,46,48,67	81	0.252	0.273
1284	13,25,37,46,48,58,67	86	0.235	0.255
1285	13,24,25,37,48,56,67	86	0.275	0.297
1286	13,25,28,37,48,56,67	91	0.277	0.278
1287	13,24,28,37,45,56,67	87	0.283	0.279
1288	13,28,37,45,48,56,67	91	0.266	0.253
1289	13,24,28,37,56,58,67	91	0.262	0.257
1290	13,24,37,48,56,58,67	95	0.242	0.25
1291	13,24,28,37,45,67,68	85	0.249	0.269
1292	13,25,28,37,45,67,68	89	0.267	0.279
1293	13,24,25,37,48,67,68	84	0.241	0.286
1294	13,25,37,45,48,67,68	90	0.248	0.272
1295	13,24,25,37,58,67,68	88	0.244	0.276
1296	13,24,37,45,58,67,68	93	0.233	0.251
1297	13,24,28,37,45,56,78	85	0.29	0.281
1298	13,24,28,37,46,56,78	84	0.261	0.254
1299	13,25,28,37,45,46,78	79	0.283	0.286
1300	13,25,28,37,46,56,78	88	0.279	0.265
1301	13,26,28,37,45,46,78	78	0.251	0.24
1302	13,26,28,37,45,56,78	88	0.275	0.246
1303	13,24,25,37,48,56,78	84	0.282	0.298
1304	13,24,26,37,48,56,78	83	0.249	0.253
1305	13,25,26,37,45,48,78	78	0.271	0.285
1306	13,26,37,45,48,56,78	86	0.256	0.238
1307	13,25,26,37,46,48,78	77	0.242	0.258
1308	13,25,37,46,48,56,78	89	0.259	0.257
1309	13,24,25,37,46,58,78	78	0.259	0.283
1310	13,25,26,37,46,58,78	81	0.245	0.248
1311	13,24,26,37,45,58,78	78	0.256	0.264
1312	13,26,37,45,46,58,78	80	0.234	0.223
1313	13,24,26,37,56,58,78	87	0.252	0.243
1314	13,24,37,46,56,58,78	92	0.244	0.236
1315	13,24,26,37,45,68,78	81	0.24	0.254
1316	13,25,26,37,45,68,78	85	0.258	0.265
1317	13,24,25,37,46,68,78	81	0.243	0.273
1318	13,25,37,45,46,68,78	87	0.25	0.258
1319	13,24,25,37,56,68,78	91	0.268	0.278
1320	13,24,37,45,56,68,78	96	0.257	0.253
1321	13,24,28,38,45,56,67	95	0.3	0.28
1322	13,24,28,38,45,57,67	93	0.341	0.327
1323	13,24,28,38,46,56,57	86	0.307	0.288
1324	13,24,28,38,46,57,67	92	0.312	0.3
1325	13,24,28,38,47,56,57	80	0.298	0.295
1326	13,24,28,38,47,56,67	88	0.262	0.26
1327	13,25,28,38,45,46,67	85	0.293	0.285
1328	13,25,28,38,45,47,67	79	0.284	0.292
1329	13,25,28,38,46,47,56	72	0.249	0.253
1330	13,25,28,38,47,56,67	88	0.28	0.27
1331	13,25,28,38,46,47,57	70	0.291	0.301
1332	13,25,28,38,46,57,67	92	0.33	0.311
1333	13,26,28,38,45,46,57	74	0.297	0.275
1334	13,26,28,38,46,47,57	67	0.259	0.255
1335	13,26,28,38,45,47,56	70	0.246	0.234
1336	13,26,28,38,47,56,57	77	0.284	0.26
1337	13,26,28,38,45,47,67	76	0.252	0.246
1338	13,26,28,38,45,57,67	90	0.327	0.292
1339	13,27,28,38,45,47,56	75	0.279	0.282
1340	13,27,28,38,46,47,56	74	0.25	0.256
1341	13,27,28,38,45,46,57	79	0.33	0.323
1342	13,27,28,38,46,56,57	88	0.326	0.301
1343	13,27,28,38,45,46,67	87	0.294	0.287
1344	13,27,28,38,45,56,67	97	0.318	0.292
1345	13,24,25,38,48,56,67	87	0.291	0.297
1346	13,24,25,38,48,57,67	85	0.333	0.345
1347	13,24,26,38,48,56,57	77	0.296	0.287
1348	13,24,26,38,48,57,67	83	0.301	0.299
1349	13,24,27,38,48,56,57	79	0.329	0.335
1350	13,24,27,38,48,56,67	87	0.292	0.3
1351	13,25,26,38,45,48,67	81	0.281	0.284
1352	13,25,27,38,45,48,67	85	0.314	0.332
1353	13,26,27,38,45,48,56	74	0.277	0.274
1354	13,27,38,45,48,56,67	91	0.299	0.285
1355	13,26,27,38,45,48,57	72	0.318	0.321
1356	13,26,38,45,48,57,67	86	0.308	0.284
1357	13,25,26,38,46,48,57	72	0.289	0.292
1358	13,26,27,38,46,48,57	71	0.29	0.295
1359	13,25,27,38,46,48,56	78	0.28	0.293
1360	13,27,38,46,48,56,57	82	0.306	0.294
1361	13,25,27,38,46,48,67	84	0.285	0.305
1362	13,25,38,46,48,57,67	89	0.311	0.303
1363	13,25,27,38,47,48,56	72	0.271	0.3
1364	13,26,27,38,47,48,56	67	0.239	0.254
1365	13,25,26,38,47,48,57	66	0.28	0.299
1366	13,26,38,47,48,56,57	73	0.264	0.253
1367	13,25,26,38,47,48,67	74	0.243	0.264
1368	13,25,38,47,48,56,67	85	0.26	0.263
1369	13,24,25,38,46,58,67	81	0.269	0.282
1370	13,24,25,38,47,58,67	75	0.26	0.289
1371	13,25,26,38,46,47,58	62	0.216	0.237
1372	13,25,26,38,47,58,67	78	0.246	0.254
1373	13,25,27,38,46,47,58	66	0.249	0.285
1374	13,25,27,38,46,58,67	88	0.288	0.295
1375	13,24,26,38,45,58,67	80	0.266	0.263
1376	13,24,27,38,45,58,67	82	0.299	0.311
1377	13,26,27,38,45,46,58	68	0.255	0.259
1378	13,27,38,45,46,58,67	85	0.277	0.27
1379	13,26,27,38,45,47,58	62	0.246	0.266
1380	13,26,38,45,47,58,67	76	0.235	0.228
1381	13,24,26,38,47,56,58	67	0.223	0.232
1382	13,26,27,38,47,56,58	71	0.242	0.244
1383	13,24,27,38,46,56,58	75	0.265	0.273
1384	13,27,38,46,47,56,58	72	0.234	0.238
1385	13,24,27,38,56,58,67	91	0.295	0.29
1386	13,24,38,47,56,58,67	89	0.245	0.242
1387	13,24,27,38,46,57,58	73	0.307	0.32
1388	13,26,27,38,46,57,58	75	0.292	0.285
1389	13,24,26,38,47,57,58	65	0.265	0.279
1390	13,26,38,46,47,57,58	67	0.242	0.237
1391	13,24,26,38,57,58,67	87	0.304	0.289
1392	13,24,38,46,57,58,67	93	0.296	0.283
1393	13,24,26,38,45,57,68	75	0.286	0.288
1394	13,24,26,38,47,57,68	68	0.248	0.269
1395	13,25,26,38,45,47,68	66	0.228	0.253
1396	13,25,26,38,47,57,68	73	0.266	0.279
1397	13,26,27,38,45,47,68	65	0.229	0.256
1398	13,26,27,38,45,57,68	79	0.305	0.301
1399	13,24,25,38,46,57,68	76	0.289	0.308
1400	13,24,27,38,46,57,68	76	0.29	0.31
1401	13,25,27,38,45,46,68	76	0.27	0.295
1402	13,27,38,45,46,57,68	80	0.297	0.295
1403	13,25,27,38,46,47,68	69	0.233	0.275
1404	13,25,38,46,47,57,68	74	0.258	0.273
1405	13,24,25,38,47,56,68	72	0.239	0.267
1406	13,25,27,38,47,56,68	79	0.257	0.28
1407	13,24,27,38,45,56,68	79	0.277	0.289
1408	13,27,38,45,47,56,68	76	0.246	0.255
1409	13,24,27,38,56,57,68	86	0.315	0.315
1410	13,24,38,47,56,57,68	84	0.265	0.268
1411	13,24,27,38,45,67,68	85	0.283	0.301
1412	13,25,27,38,45,67,68	92	0.301	0.312
1413	13,24,25,38,47,67,68	78	0.244	0.279
1414	13,25,38,45,47,67,68	83	0.251	0.264
1415	13,24,25,38,57,67,68	92	0.319	0.325
1416	13,24,38,45,57,67,68	97	0.308	0.299
1417	13,24,27,38,45,56,78	85	0.323	0.313
1418	13,24,27,38,46,56,78	84	0.294	0.286
1419	13,25,27,38,45,46,78	82	0.316	0.318
1420	13,25,27,38,46,56,78	91	0.312	0.297
1421	13,26,27,38,45,46,78	77	0.284	0.272
1422	13,26,27,38,45,56,78	87	0.309	0.278
1423	13,24,25,38,47,56,78	78	0.284	0.291
1424	13,24,26,38,47,56,78	76	0.252	0.245
1425	13,25,26,38,45,47,78	72	0.274	0.277
1426	13,26,38,45,47,56,78	79	0.259	0.23
1427	13,25,26,38,46,47,78	71	0.245	0.25
1428	13,25,38,46,47,56,78	82	0.262	0.249
1429	13,24,25,38,46,57,78	82	0.335	0.331
1430	13,25,26,38,46,57,78	85	0.321	0.296
1431	13,24,26,38,45,57,78	81	0.332	0.312
1432	13,26,38,45,46,57,78	83	0.31	0.271
1433	13,24,26,38,56,57,78	90	0.328	0.291
1434	13,24,38,46,56,57,78	96	0.32	0.285
1435	13,24,26,38,45,67,78	89	0.296	0.277
1436	13,25,26,38,45,67,78	94	0.313	0.287
1437	13,24,25,38,46,67,78	90	0.299	0.296
1438	13,25,38,45,46,67,78	95	0.305	0.281
1439	13,24,25,38,56,67,78	100	0.324	0.301
1440	13,24,38,45,56,67,78	105	0.312	0.276
1441	14,23,24,35,56,67,78	107	0.277	0.248
1442	14,23,24,35,56,68,78	99	0.238	0.225
1443	14,23,24,35,57,67,68	99	0.273	0.271
1444	14,23,24,35,57,68,78	97	0.279	0.273
1445	14,23,24,35,58,67,68	96	0.214	0.223
1446	14,23,24,35,58,67,78	102	0.259	0.247
1447	14,23,24,36,56,57,78	94	0.3	0.265
1448	14,23,24,36,56,58,78	91	0.241	0.217
1449	14,23,24,36,57,58,67	91	0.276	0.263
1450	14,23,24,36,58,67,78	97	0.246	0.228
1451	14,23,24,36,57,58,68	83	0.237	0.24
1452	14,23,24,36,57,68,78	92	0.266	0.254
1453	14,23,24,37,56,57,68	85	0.259	0.265
1454	14,23,24,37,57,58,68	80	0.241	0.265
1455	14,23,24,37,56,58,67	90	0.239	0.24
1456	14,23,24,37,58,67,68	88	0.205	0.229
1457	14,23,24,37,56,58,78	88	0.245	0.241
1458	14,23,24,37,56,68,78	91	0.229	0.231
1459	14,23,24,38,56,58,67	91	0.255	0.24
1460	14,23,24,38,57,58,67	89	0.297	0.287
1461	14,23,24,38,56,57,68	86	0.275	0.266
1462	14,23,24,38,57,67,68	92	0.281	0.277
1463	14,23,24,38,56,57,78	92	0.321	0.289
1464	14,23,24,38,56,67,78	100	0.285	0.254
1465	14,24,25,35,36,67,78	95	0.256	0.249
1466	14,24,25,35,36,68,78	87	0.217	0.226
1467	14,24,25,35,37,67,68	87	0.215	0.249
1468	14,24,25,35,37,68,78	85	0.221	0.251
1469	14,24,25,35,38,67,68	86	0.231	0.25
1470	14,24,25,35,38,67,78	92	0.277	0.274
1471	14,24,25,36,37,56,78	78	0.242	0.243
1472	14,24,25,36,38,56,78	81	0.259	0.243
1473	14,24,25,37,38,56,67	85	0.256	0.266
1474	14,24,25,38,56,67,78	94	0.273	0.25
1475	14,24,25,37,38,56,68	77	0.217	0.244
1476	14,24,25,37,56,68,78	84	0.218	0.228
1477	14,24,25,36,37,57,68	70	0.238	0.266
1478	14,24,25,37,38,57,68	75	0.259	0.291
1479	14,24,25,36,38,57,67	81	0.294	0.289
1480	14,24,25,38,57,67,68	86	0.269	0.274
1481	14,24,25,36,38,57,78	79	0.3	0.29
1482	14,24,25,36,57,68,78	87	0.255	0.25
1483	14,24,25,36,38,58,67	78	0.234	0.241
1484	14,24,25,37,38,58,67	80	0.239	0.266
1485	14,24,25,36,37,58,68	67	0.179	0.218
1486	14,24,25,37,58,67,68	81	0.194	0.226
1487	14,24,25,36,37,58,78	73	0.225	0.242
1488	14,24,25,36,58,67,78	92	0.235	0.225
1489	14,24,26,35,36,57,78	84	0.26	0.239
1490	14,24,26,35,36,58,78	81	0.201	0.191
1491	14,24,26,36,37,57,58	68	0.222	0.231
1492	14,24,26,36,37,58,78	74	0.193	0.196
1493	14,24,26,36,38,57,58	71	0.239	0.231
1494	14,24,26,36,38,57,78	80	0.268	0.245
1495	14,24,26,35,37,56,78	84	0.223	0.216
1496	14,24,26,35,38,56,78	82	0.239	0.216
1497	14,24,26,37,38,56,57	77	0.261	0.256
1498	14,24,26,38,56,57,78	85	0.278	0.24
1499	14,24,26,37,38,56,58	74	0.201	0.208
1500	14,24,26,37,56,58,78	81	0.202	0.192
1501	14,24,26,35,37,58,67	81	0.199	0.214
1502	14,24,26,37,38,58,67	80	0.207	0.22
1503	14,24,26,35,38,57,67	82	0.275	0.262
1504	14,24,26,38,57,58,67	82	0.253	0.238
1505	14,24,26,35,38,67,78	88	0.245	0.228
1506	14,24,26,35,58,67,78	95	0.216	0.198
1507	14,24,26,35,38,57,68	74	0.235	0.24
1508	14,24,26,37,38,57,68	75	0.227	0.245
1509	14,24,26,35,37,58,68	73	0.16	0.191
1510	14,24,26,37,57,58,68	73	0.198	0.215
1511	14,24,26,35,37,68,78	82	0.189	0.205
1512	14,24,26,35,57,68,78	90	0.236	0.223
1513	14,24,27,35,37,56,68	81	0.21	0.24
1514	14,24,27,35,37,58,68	76	0.193	0.239
1515	14,24,27,36,37,56,58	71	0.214	0.231
1516	14,24,27,36,37,58,68	69	0.18	0.221
1517	14,24,27,37,38,56,58	75	0.234	0.256
1518	14,24,27,37,38,56,68	78	0.218	0.246
1519	14,24,27,35,36,57,68	71	0.247	0.263
1520	14,24,27,35,38,57,68	73	0.268	0.288
1521	14,24,27,36,38,56,57	74	0.289	0.28
1522	14,24,27,38,56,57,68	79	0.265	0.264
1523	14,24,27,36,38,57,58	69	0.272	0.279
1524	14,24,27,36,57,58,68	75	0.226	0.239
1525	14,24,27,35,36,58,67	76	0.228	0.237
1526	14,24,27,36,38,58,67	77	0.235	0.243
1527	14,24,27,35,38,56,67	83	0.266	0.263
1528	14,24,27,38,56,58,67	84	0.245	0.239
1529	14,24,27,35,38,67,68	81	0.232	0.252
1530	14,24,27,35,58,67,68	86	0.203	0.222
1531	14,24,27,35,38,56,78	81	0.273	0.264
1532	14,24,27,36,38,56,78	80	0.26	0.245
1533	14,24,27,35,36,58,78	74	0.234	0.239
1534	14,24,27,36,56,58,78	83	0.231	0.215
1535	14,24,27,35,36,68,78	77	0.218	0.229
1536	14,24,27,35,56,68,78	89	0.227	0.224
1537	14,24,28,35,38,56,67	87	0.249	0.231
1538	14,24,28,35,38,57,67	85	0.291	0.278
1539	14,24,28,36,38,56,57	77	0.272	0.247
1540	14,24,28,36,38,57,67	83	0.278	0.259
1541	14,24,28,37,38,56,57	80	0.277	0.272
1542	14,24,28,37,38,56,67	88	0.24	0.236
1543	14,24,28,35,36,58,67	76	0.211	0.205
1544	14,24,28,35,37,58,67	80	0.215	0.23
1545	14,24,28,36,37,56,58	68	0.197	0.199
1546	14,24,28,37,56,58,67	83	0.211	0.207
1547	14,24,28,36,37,57,58	66	0.238	0.247
1548	14,24,28,36,57,58,67	83	0.249	0.229
1549	14,24,28,35,36,57,68	71	0.23	0.231
1550	14,24,28,36,37,57,68	69	0.222	0.236
1551	14,24,28,35,37,56,68	77	0.193	0.208
1552	14,24,28,37,56,57,68	78	0.231	0.232
1553	14,24,28,35,37,67,68	83	0.199	0.22
1554	14,24,28,35,57,67,68	90	0.245	0.238
1555	14,24,28,35,37,56,78	83	0.239	0.232
1556	14,24,28,36,37,56,78	77	0.226	0.213
1557	14,24,28,35,36,57,78	77	0.276	0.255
1558	14,24,28,36,56,57,78	86	0.273	0.231
1559	14,24,28,35,36,67,78	85	0.24	0.219
1560	14,24,28,35,56,67,78	98	0.249	0.214
1561	14,23,25,34,56,67,78	107	0.302	0.27
1562	14,23,25,34,56,68,78	99	0.263	0.248
1563	14,23,25,34,57,67,68	99	0.298	0.293
1564	14,23,25,34,57,68,78	97	0.305	0.295
1565	14,23,25,34,58,67,68	96	0.239	0.246
1566	14,23,25,34,58,67,78	102	0.285	0.269
1567	14,23,26,34,56,57,78	94	0.306	0.26
1568	14,23,26,34,56,58,78	91	0.247	0.212
1569	14,23,26,34,57,58,67	91	0.282	0.258
1570	14,23,26,34,58,67,78	97	0.253	0.224
1571	14,23,26,34,57,58,68	83	0.243	0.235
1572	14,23,26,34,57,68,78	92	0.273	0.249
1573	14,23,27,34,56,57,68	85	0.294	0.284
1574	14,23,27,34,57,58,68	80	0.276	0.283
1575	14,23,27,34,56,58,67	90	0.274	0.259
1576	14,23,27,34,58,67,68	88	0.24	0.248
1577	14,23,27,34,56,58,78	88	0.28	0.26
1578	14,23,27,34,56,68,78	91	0.264	0.25
1579	14,23,28,34,56,58,67	91	0.257	0.227
1580	14,23,28,34,57,58,67	89	0.298	0.274
1581	14,23,28,34,56,57,68	86	0.277	0.252
1582	14,23,28,34,57,67,68	92	0.282	0.264
1583	14,23,28,34,56,57,78	92	0.322	0.276
1584	14,23,28,34,56,67,78	100	0.286	0.24
1585	14,25,26,34,35,67,78	95	0.262	0.244
1586	14,25,26,34,35,68,78	87	0.223	0.222
1587	14,25,27,34,35,67,68	87	0.249	0.268
1588	14,25,27,34,35,68,78	85	0.256	0.27
1589	14,25,28,34,35,67,68	86	0.232	0.236
1590	14,25,28,34,35,67,78	92	0.278	0.26
1591	14,26,27,34,35,56,78	78	0.258	0.234
1592	14,26,28,34,35,56,78	81	0.241	0.203
1593	14,27,28,34,35,56,67	85	0.267	0.249
1594	14,28,34,35,56,67,78	94	0.263	0.213
1595	14,27,28,34,35,56,68	77	0.228	0.227
1596	14,27,34,35,56,68,78	84	0.241	0.223
1597	14,26,27,34,35,57,68	70	0.254	0.258
1598	14,27,28,34,35,57,68	75	0.27	0.274
1599	14,26,28,34,35,57,67	81	0.276	0.248
1600	14,28,34,35,57,67,68	86	0.259	0.237
1601	14,26,28,34,35,57,78	79	0.283	0.25
1602	14,26,34,35,57,68,78	87	0.249	0.222
1603	14,26,28,34,35,58,67	78	0.217	0.201
1604	14,27,28,34,35,58,67	80	0.25	0.248
1605	14,26,27,34,35,58,68	67	0.195	0.21
1606	14,27,34,35,58,67,68	81	0.217	0.221
1607	14,26,27,34,35,58,78	73	0.24	0.234
1608	14,26,34,35,58,67,78	92	0.23	0.197
1609	14,25,26,34,36,57,78	84	0.286	0.261
1610	14,25,26,34,36,58,78	81	0.227	0.213
1611	14,26,27,34,36,57,58	68	0.257	0.249
1612	14,26,27,34,36,58,78	74	0.227	0.215
1613	14,26,28,34,36,57,58	71	0.24	0.217
1614	14,26,28,34,36,57,78	80	0.27	0.231
1615	14,25,27,34,36,56,78	84	0.277	0.262
1616	14,25,28,34,36,56,78	82	0.26	0.23
1617	14,27,28,34,36,56,57	77	0.291	0.266
1618	14,28,34,36,56,57,78	85	0.286	0.23
1619	14,27,28,34,36,56,58	74	0.232	0.218
1620	14,27,34,36,56,58,78	81	0.244	0.214
1621	14,25,27,34,36,58,67	81	0.253	0.26
1622	14,27,28,34,36,58,67	80	0.237	0.23
1623	14,25,28,34,36,57,67	82	0.295	0.275
1624	14,28,34,36,57,58,67	82	0.262	0.228
1625	14,25,28,34,36,67,78	88	0.265	0.241
1626	14,25,34,36,58,67,78	95	0.249	0.224
1627	14,25,28,34,36,57,68	74	0.256	0.253
1628	14,27,28,34,36,57,68	75	0.257	0.255
1629	14,25,27,34,36,58,68	73	0.214	0.237
1630	14,27,34,36,57,58,68	73	0.24	0.238
1631	14,25,27,34,36,68,78	82	0.243	0.251
1632	14,25,34,36,57,68,78	90	0.269	0.249
1633	14,25,27,34,37,56,68	81	0.235	0.262
1634	14,25,27,34,37,58,68	76	0.218	0.262
1635	14,26,27,34,37,56,58	71	0.22	0.227
1636	14,26,27,34,37,58,68	69	0.186	0.216
1637	14,27,28,34,37,56,58	75	0.236	0.243
1638	14,27,28,34,37,56,68	78	0.219	0.232
1639	14,25,26,34,37,57,68	71	0.244	0.261
1640	14,25,28,34,37,57,68	73	0.26	0.277
1641	14,26,28,34,37,56,57	74	0.262	0.242
1642	14,28,34,37,56,57,68	79	0.245	0.231
1643	14,26,28,34,37,57,58	69	0.244	0.242
1644	14,26,34,37,57,58,68	75	0.211	0.214
1645	14,25,26,34,37,58,67	76	0.224	0.236
1646	14,26,28,34,37,58,67	77	0.208	0.206
1647	14,25,28,34,37,56,67	83	0.258	0.253
1648	14,28,34,37,56,58,67	84	0.225	0.205
1649	14,25,28,34,37,67,68	81	0.224	0.242
1650	14,25,34,37,58,67,68	86	0.207	0.224
1651	14,25,28,34,37,56,78	81	0.264	0.254
1652	14,26,28,34,37,56,78	80	0.232	0.208
1653	14,25,26,34,37,58,78	74	0.231	0.237
1654	14,26,34,37,56,58,78	83	0.216	0.191
1655	14,25,26,34,37,68,78	77	0.214	0.227
1656	14,25,34,37,56,68,78	89	0.231	0.226
1657	14,25,28,34,38,56,67	87	0.274	0.253
1658	14,25,28,34,38,57,67	85	0.316	0.3
1659	14,26,28,34,38,56,57	77	0.278	0.243
1660	14,26,28,34,38,57,67	83	0.284	0.254
1661	14,27,28,34,38,56,57	80	0.311	0.291
1662	14,27,28,34,38,56,67	88	0.275	0.255
1663	14,25,26,34,38,58,67	76	0.241	0.236
1664	14,25,27,34,38,58,67	80	0.274	0.284
1665	14,26,27,34,38,56,58	68	0.236	0.227
1666	14,27,34,38,56,58,67	83	0.259	0.238
1667	14,26,27,34,38,57,58	66	0.278	0.274
1668	14,26,34,38,57,58,67	83	0.267	0.237
1669	14,25,26,34,38,57,68	71	0.261	0.262
1670	14,26,27,34,38,57,68	69	0.262	0.264
1671	14,25,27,34,38,56,68	77	0.252	0.263
1672	14,27,34,38,56,57,68	78	0.278	0.263
1673	14,25,27,34,38,67,68	83	0.257	0.274
1674	14,25,34,38,57,67,68	90	0.283	0.272
1675	14,25,27,34,38,56,78	83	0.298	0.286
1676	14,26,27,34,38,56,78	77	0.266	0.24
1677	14,25,26,34,38,57,78	77	0.306	0.286
1678	14,26,34,38,56,57,78	86	0.291	0.239
1679	14,25,26,34,38,67,78	85	0.27	0.25
1680	14,25,34,38,56,67,78	98	0.287	0.249
1681	14,23,25,36,45,67,78	95	0.286	0.261
1682	14,23,25,36,45,68,78	87	0.247	0.239
1683	14,23,25,37,45,67,68	86	0.244	0.262
1684	14,23,25,37,45,68,78	84	0.251	0.263
1685	14,23,25,38,45,67,68	85	0.261	0.262
1686	14,23,25,38,45,67,78	91	0.307	0.286
1687	14,25,26,36,37,45,78	71	0.232	0.229
1688	14,25,26,36,38,45,78	74	0.248	0.229
1689	14,25,26,37,38,45,67	78	0.246	0.252
1690	14,25,26,38,45,67,78	86	0.263	0.236
1691	14,25,26,37,38,45,68	70	0.207	0.23
1692	14,25,26,37,45,68,78	77	0.207	0.214
1693	14,25,27,36,37,45,68	70	0.219	0.253
1694	14,25,27,37,38,45,68	74	0.24	0.278
1695	14,25,27,36,38,45,67	80	0.275	0.276
1696	14,25,27,38,45,67,68	84	0.25	0.261
1697	14,25,27,36,38,45,78	78	0.281	0.277
1698	14,25,27,36,45,68,78	84	0.236	0.237
1699	14,25,28,36,38,45,67	78	0.258	0.244
1700	14,25,28,37,38,45,67	80	0.262	0.268
1701	14,25,28,36,37,45,68	67	0.202	0.221
1702	14,25,28,37,45,67,68	81	0.217	0.228
1703	14,25,28,36,37,45,78	73	0.248	0.245
1704	14,25,28,36,45,67,78	90	0.258	0.228
1705	14,23,26,35,45,67,78	95	0.267	0.234
1706	14,23,26,35,45,68,78	87	0.227	0.212
1707	14,23,27,35,45,67,68	86	0.254	0.258
1708	14,23,27,35,45,68,78	84	0.261	0.26
1709	14,23,28,35,45,67,68	85	0.237	0.226
1710	14,23,28,35,45,67,78	91	0.283	0.25
1711	14,26,27,35,36,45,78	71	0.241	0.226
1712	14,26,28,35,36,45,78	74	0.225	0.194
1713	14,27,28,35,36,45,67	78	0.251	0.24
1714	14,28,35,36,45,67,78	86	0.247	0.204
1715	14,27,28,35,36,45,68	70	0.212	0.218
1716	14,27,35,36,45,68,78	77	0.225	0.214
1717	14,26,27,35,37,45,68	70	0.2	0.226
1718	14,27,28,35,37,45,68	74	0.216	0.242
1719	14,26,28,35,37,45,67	80	0.222	0.217
1720	14,28,35,37,45,67,68	84	0.205	0.205
1721	14,26,28,35,37,45,78	78	0.229	0.218
1722	14,26,35,37,45,68,78	84	0.196	0.19
1723	14,26,28,35,38,45,67	78	0.239	0.217
1724	14,27,28,35,38,45,67	80	0.272	0.265
1725	14,26,27,35,38,45,68	67	0.217	0.227
1726	14,27,35,38,45,67,68	81	0.239	0.237
1727	14,26,27,35,38,45,78	73	0.262	0.25
1728	14,26,35,38,45,67,78	90	0.252	0.213
1729	14,23,26,37,45,56,78	82	0.253	0.228
1730	14,23,26,38,45,56,78	84	0.269	0.228
1731	14,26,27,37,38,45,56	70	0.242	0.243
1732	14,26,27,38,45,56,78	78	0.259	0.227
1733	14,26,28,37,38,45,56	73	0.225	0.211
1734	14,26,28,37,45,56,78	80	0.225	0.195
1735	14,23,27,36,45,56,78	82	0.281	0.252
1736	14,23,28,36,45,56,78	84	0.264	0.22
1737	14,27,28,36,37,45,56	70	0.237	0.234
1738	14,28,36,37,45,56,78	78	0.233	0.198
1739	14,27,28,36,38,45,56	73	0.253	0.234
1740	14,27,36,38,45,56,78	80	0.266	0.231
1741	14,23,27,38,45,56,67	82	0.296	0.275
1742	14,27,28,38,45,56,67	90	0.268	0.242
1743	14,23,28,37,45,56,67	82	0.262	0.243
1744	14,28,37,38,45,56,67	90	0.247	0.222
1745	14,23,28,45,56,67,78	105	0.279	0.227
1746	14,23,38,45,56,67,78	105	0.291	0.239
1747	14,23,28,37,45,56,68	74	0.223	0.22
1748	14,27,28,37,45,56,68	80	0.212	0.219
1749	14,23,27,38,45,56,68	74	0.256	0.253
1750	14,27,37,38,45,56,68	80	0.225	0.231
1751	14,23,27,45,56,68,78	96	0.257	0.236
1752	14,23,37,45,56,68,78	96	0.236	0.216
1753	14,23,27,36,45,57,68	74	0.277	0.275
1754	14,23,27,38,45,57,68	72	0.298	0.3
1755	14,26,27,36,38,45,57	66	0.279	0.266
1756	14,26,27,38,45,57,68	70	0.255	0.25
1757	14,27,28,36,38,45,57	71	0.295	0.282
1758	14,27,28,36,45,57,68	77	0.25	0.242
1759	14,23,26,37,45,57,68	74	0.248	0.252
1760	14,23,28,37,45,57,68	72	0.265	0.268
1761	14,26,28,36,37,45,57	66	0.245	0.233
1762	14,28,36,37,45,57,68	70	0.229	0.222
1763	14,26,28,37,38,45,57	71	0.266	0.258
1764	14,26,37,38,45,57,68	77	0.233	0.231
1765	14,23,26,38,45,57,67	84	0.304	0.274
1766	14,26,28,38,45,57,67	87	0.277	0.241
1767	14,23,28,36,45,57,67	84	0.299	0.265
1768	14,28,36,38,45,57,67	87	0.284	0.244
1769	14,23,28,45,57,67,68	97	0.275	0.25
1770	14,23,38,45,57,67,68	97	0.287	0.263
1771	14,23,28,36,45,57,78	82	0.306	0.267
1772	14,26,28,36,45,57,78	84	0.263	0.217
1773	14,23,26,38,45,57,78	82	0.311	0.276
1774	14,26,36,38,45,57,78	84	0.275	0.23
1775	14,23,26,45,57,68,78	98	0.266	0.236
1776	14,23,36,45,57,68,78	98	0.273	0.239
1777	14,23,28,36,45,58,67	81	0.24	0.218
1778	14,23,28,37,45,58,67	77	0.245	0.242
1779	14,26,28,36,37,45,58	63	0.186	0.186
1780	14,26,28,37,45,58,67	77	0.201	0.193
1781	14,27,28,36,37,45,58	65	0.219	0.234
1782	14,27,28,36,45,58,67	82	0.23	0.216
1783	14,23,26,38,45,58,67	81	0.245	0.226
1784	14,23,27,38,45,58,67	77	0.278	0.274
1785	14,26,27,36,38,45,58	63	0.22	0.218
1786	14,27,36,38,45,58,67	77	0.242	0.229
1787	14,26,27,37,38,45,58	65	0.224	0.242
1788	14,26,37,38,45,58,67	82	0.213	0.205
1789	14,23,26,37,45,58,68	71	0.189	0.204
1790	14,26,27,37,45,58,68	75	0.179	0.202
1791	14,23,27,36,45,58,68	71	0.218	0.227
1792	14,27,36,37,45,58,68	75	0.186	0.206
1793	14,23,27,45,58,67,68	93	0.233	0.234
1794	14,23,37,45,58,67,68	93	0.212	0.214
1795	14,23,27,36,45,58,78	77	0.264	0.251
1796	14,26,27,36,45,58,78	78	0.22	0.202
1797	14,23,26,37,45,58,78	77	0.235	0.228
1798	14,26,36,37,45,58,78	78	0.199	0.182
1799	14,23,26,45,58,67,78	103	0.246	0.21
1800	14,23,36,45,58,67,78	103	0.253	0.214
1801	14,23,26,35,46,57,78	86	0.274	0.243
1802	14,23,26,35,46,58,78	83	0.215	0.195
1803	14,23,26,37,46,57,58	70	0.236	0.235
1804	14,23,26,37,46,58,78	76	0.206	0.201
1805	14,23,26,38,46,57,58	72	0.253	0.235
1806	14,23,26,38,46,57,78	81	0.282	0.249
1807	14,25,26,35,37,46,78	76	0.216	0.221
1808	14,25,26,35,38,46,78	75	0.233	0.221
1809	14,25,26,37,38,46,57	69	0.254	0.261
1810	14,25,26,38,46,57,78	77	0.271	0.245
1811	14,25,26,37,38,46,58	66	0.194	0.213
1812	14,25,26,37,46,58,78	73	0.195	0.197
1813	14,26,27,35,37,46,58	66	0.188	0.21
1814	14,26,27,37,38,46,58	64	0.195	0.216
1815	14,26,27,35,38,46,57	66	0.263	0.258
1816	14,26,27,38,46,57,58	66	0.242	0.234
1817	14,26,27,35,38,46,78	72	0.233	0.224
1818	14,26,27,35,46,58,78	77	0.205	0.194
1819	14,26,28,35,38,46,57	69	0.246	0.226
1820	14,26,28,37,38,46,57	70	0.237	0.231
1821	14,26,28,35,37,46,58	68	0.171	0.178
1822	14,26,28,37,46,57,58	68	0.209	0.202
1823	14,26,28,35,37,46,78	77	0.2	0.191
1824	14,26,28,35,46,57,78	83	0.247	0.209
1825	14,23,25,36,46,57,78	86	0.293	0.27
1826	14,23,25,36,46,58,78	83	0.234	0.222
1827	14,23,27,36,46,57,58	70	0.265	0.258
1828	14,23,27,36,46,58,78	76	0.235	0.224
1829	14,23,28,36,46,57,58	72	0.248	0.226
1830	14,23,28,36,46,57,78	81	0.277	0.24
1831	14,25,27,35,36,46,78	76	0.245	0.245
1832	14,25,28,35,36,46,78	75	0.228	0.213
1833	14,27,28,35,36,46,57	69	0.258	0.249
1834	14,28,35,36,46,57,78	77	0.254	0.213
1835	14,27,28,35,36,46,58	66	0.199	0.201
1836	14,27,35,36,46,58,78	73	0.212	0.197
1837	14,25,27,36,37,46,58	66	0.207	0.237
1838	14,27,28,36,37,46,58	64	0.191	0.207
1839	14,25,28,36,37,46,57	66	0.249	0.252
1840	14,28,36,37,46,57,58	66	0.216	0.205
1841	14,25,28,36,37,46,78	72	0.219	0.218
1842	14,25,36,37,46,58,78	77	0.202	0.201
1843	14,25,28,36,38,46,57	69	0.265	0.253
1844	14,27,28,36,38,46,57	70	0.266	0.255
1845	14,25,27,36,38,46,58	68	0.223	0.237
1846	14,27,36,38,46,57,58	68	0.25	0.237
1847	14,25,27,36,38,46,78	77	0.253	0.251
1848	14,25,36,38,46,57,78	83	0.278	0.249
1849	14,23,25,37,46,56,78	85	0.256	0.247
1850	14,23,25,38,46,56,78	84	0.272	0.247
1851	14,25,27,37,38,46,56	75	0.245	0.262
1852	14,25,27,38,46,56,78	83	0.262	0.246
1853	14,25,28,37,38,46,56	73	0.228	0.23
1854	14,25,28,37,46,56,78	80	0.228	0.214
1855	14,23,27,35,46,56,78	85	0.266	0.244
1856	14,23,28,35,46,56,78	84	0.249	0.212
1857	14,27,28,35,37,46,56	75	0.221	0.226
1858	14,28,35,37,46,56,78	83	0.217	0.19
1859	14,27,28,35,38,46,56	73	0.238	0.227
1860	14,27,35,38,46,56,78	80	0.25	0.223
1861	14,23,27,38,46,56,57	73	0.303	0.284
1862	14,27,28,38,46,56,57	81	0.276	0.25
1863	14,23,28,37,46,56,57	73	0.27	0.252
1864	14,28,37,38,46,56,57	81	0.254	0.231
1865	14,23,28,46,56,57,78	96	0.287	0.236
1866	14,23,38,46,56,57,78	96	0.299	0.248
1867	14,23,28,37,46,56,58	70	0.21	0.204
1868	14,27,28,37,46,56,58	76	0.2	0.202
1869	14,23,27,38,46,56,58	70	0.244	0.236
1870	14,27,37,38,46,56,58	76	0.212	0.215
1871	14,23,27,46,56,58,78	92	0.244	0.22
1872	14,23,37,46,56,58,78	92	0.223	0.2
1873	14,23,27,35,46,58,67	82	0.241	0.242
1874	14,23,27,38,46,58,67	76	0.249	0.248
1875	14,25,27,35,38,46,67	80	0.259	0.268
1876	14,25,27,38,46,58,67	80	0.238	0.244
1877	14,27,28,35,38,46,67	79	0.243	0.238
1878	14,27,28,35,46,58,67	84	0.214	0.208
1879	14,23,25,37,46,58,67	82	0.232	0.245
1880	14,23,28,37,46,58,67	76	0.216	0.215
1881	14,25,28,35,37,46,67	80	0.225	0.236
1882	14,28,35,37,46,58,67	80	0.193	0.188
1883	14,25,28,37,38,46,67	79	0.233	0.242
1884	14,25,37,38,46,58,67	84	0.217	0.224
1885	14,23,25,38,46,57,67	84	0.307	0.293
1886	14,25,28,38,46,57,67	87	0.28	0.26
1887	14,23,28,35,46,57,67	84	0.284	0.257
1888	14,28,35,38,46,57,67	87	0.268	0.236
1889	14,23,28,46,57,58,67	93	0.262	0.234
1890	14,23,38,46,57,58,67	93	0.275	0.246
1891	14,23,28,35,46,67,78	90	0.254	0.223
1892	14,25,28,35,46,67,78	96	0.242	0.22
1893	14,23,25,38,46,67,78	90	0.278	0.259
1894	14,25,35,38,46,67,78	96	0.255	0.232
1895	14,23,25,46,58,67,78	103	0.249	0.229
1896	14,23,35,46,58,67,78	103	0.237	0.206
1897	14,23,28,35,46,57,68	76	0.244	0.235
1898	14,23,28,37,46,57,68	71	0.236	0.241
1899	14,25,28,35,37,46,68	72	0.186	0.213
1900	14,25,28,37,46,57,68	72	0.224	0.237
1901	14,27,28,35,37,46,68	73	0.187	0.216
1902	14,27,28,35,46,57,68	79	0.234	0.234
1903	14,23,25,38,46,57,68	76	0.268	0.271
1904	14,23,27,38,46,57,68	71	0.269	0.273
1905	14,25,27,35,38,46,68	72	0.22	0.246
1906	14,27,35,38,46,57,68	72	0.246	0.246
1907	14,25,27,37,38,46,68	73	0.211	0.251
1908	14,25,37,38,46,57,68	79	0.237	0.25
1909	14,23,25,37,46,58,68	74	0.193	0.223
1910	14,25,27,37,46,58,68	74	0.182	0.221
1911	14,23,27,35,46,58,68	74	0.202	0.219
1912	14,27,35,37,46,58,68	74	0.171	0.198
1913	14,23,27,46,57,58,68	84	0.24	0.243
1914	14,23,37,46,57,58,68	84	0.219	0.223
1915	14,23,27,35,46,68,78	83	0.232	0.233
1916	14,25,27,35,46,68,78	88	0.22	0.229
1917	14,23,25,37,46,68,78	83	0.222	0.236
1918	14,25,35,37,46,68,78	88	0.199	0.209
1919	14,23,25,46,57,68,78	98	0.269	0.255
1920	14,23,35,46,57,68,78	98	0.257	0.231
1921	14,23,27,35,47,56,68	73	0.211	0.227
1922	14,23,27,35,47,58,68	68	0.193	0.226
1923	14,23,27,36,47,56,58	66	0.214	0.218
1924	14,23,27,36,47,58,68	64	0.18	0.207
1925	14,23,27,38,47,56,58	64	0.235	0.243
1926	14,23,27,38,47,56,68	67	0.218	0.233
1927	14,25,27,35,36,47,68	64	0.19	0.228
1928	14,25,27,35,38,47,68	66	0.211	0.252
1929	14,25,27,36,38,47,56	67	0.232	0.244
1930	14,25,27,38,47,56,68	71	0.207	0.229
1931	14,25,27,36,38,47,58	62	0.214	0.244
1932	14,25,27,36,47,58,68	68	0.169	0.204
1933	14,26,27,35,36,47,58	55	0.174	0.192
1934	14,26,27,36,38,47,58	56	0.182	0.198
1935	14,26,27,35,38,47,56	62	0.213	0.217
1936	14,26,27,38,47,56,58	62	0.191	0.194
1937	14,26,27,35,38,47,68	60	0.179	0.207
1938	14,26,27,35,47,58,68	65	0.15	0.177
1939	14,27,28,35,38,47,56	67	0.229	0.233
1940	14,27,28,36,38,47,56	66	0.216	0.215
1941	14,27,28,35,36,47,58	60	0.19	0.208
1942	14,27,28,36,47,56,58	69	0.187	0.185
1943	14,27,28,35,36,47,68	63	0.174	0.198
1944	14,27,28,35,47,56,68	75	0.183	0.193
1945	14,23,25,37,47,56,68	73	0.201	0.23
1946	14,23,25,37,47,58,68	68	0.184	0.23
1947	14,23,26,37,47,56,58	66	0.185	0.195
1948	14,23,26,37,47,58,68	64	0.151	0.184
1949	14,23,28,37,47,56,58	64	0.201	0.211
1950	14,23,28,37,47,56,68	67	0.185	0.2
1951	14,25,26,35,37,47,68	64	0.161	0.204
1952	14,25,28,35,37,47,68	66	0.177	0.22
1953	14,26,28,35,37,47,56	67	0.179	0.185
1954	14,28,35,37,47,56,68	71	0.162	0.173
1955	14,26,28,35,37,47,58	62	0.162	0.185
1956	14,26,35,37,47,58,68	68	0.129	0.157
1957	14,25,26,36,37,47,58	55	0.165	0.196
1958	14,26,28,36,37,47,58	56	0.148	0.166
1959	14,25,28,36,37,47,56	62	0.198	0.212
1960	14,28,36,37,47,56,58	62	0.165	0.165
1961	14,25,28,36,37,47,68	60	0.164	0.201
1962	14,25,36,37,47,58,68	65	0.148	0.184
1963	14,25,28,37,38,47,56	67	0.219	0.237
1964	14,26,28,37,38,47,56	66	0.187	0.191
1965	14,25,26,37,38,47,58	60	0.185	0.22
1966	14,26,37,38,47,56,58	69	0.17	0.174
1967	14,25,26,37,38,47,68	63	0.169	0.21
1968	14,25,37,38,47,56,68	75	0.186	0.209
1969	14,23,25,36,47,57,68	74	0.238	0.253
1970	14,23,25,38,47,57,68	70	0.259	0.278
1971	14,25,26,36,38,47,57	61	0.24	0.244
1972	14,25,26,38,47,57,68	65	0.216	0.228
1973	14,25,28,36,38,47,57	63	0.256	0.26
1974	14,25,28,36,47,57,68	69	0.211	0.22
1975	14,23,26,35,47,57,68	74	0.219	0.226
1976	14,23,28,35,47,57,68	70	0.235	0.242
1977	14,26,28,35,36,47,57	61	0.216	0.208
1978	14,28,35,36,47,57,68	65	0.199	0.196
1979	14,26,28,35,38,47,57	63	0.237	0.233
1980	14,26,35,38,47,57,68	69	0.204	0.205
1981	14,23,26,38,47,56,57	71	0.261	0.243
1982	14,26,28,38,47,56,57	74	0.234	0.209
1983	14,23,28,36,47,56,57	71	0.256	0.234
1984	14,28,36,38,47,56,57	74	0.241	0.213
1985	14,23,28,47,56,57,68	84	0.232	0.219
1986	14,23,38,47,56,57,68	84	0.244	0.231
1987	14,23,28,36,47,57,58	66	0.239	0.233
1988	14,26,28,36,47,57,58	68	0.195	0.184
1989	14,23,26,38,47,57,58	66	0.243	0.242
1990	14,26,36,38,47,57,58	68	0.207	0.196
1991	14,23,26,47,57,58,68	82	0.198	0.202
1992	14,23,36,47,57,58,68	82	0.206	0.206
1993	14,23,26,35,47,58,67	79	0.199	0.201
1994	14,23,26,38,47,58,67	74	0.207	0.207
1995	14,25,26,35,38,47,67	71	0.217	0.227
1996	14,25,26,38,47,58,67	70	0.196	0.203
1997	14,26,28,35,38,47,67	71	0.201	0.197
1998	14,26,28,35,47,58,67	76	0.172	0.167
1999	14,23,25,36,47,58,67	79	0.218	0.228
[truncated: 260,145+ more rows]

## Sheet: Pareto_Tree_Scores
Tree_Number	Tree_Bonds	Score_Stretched_Bonds	Score_RNA_Contacts_1	Score_RNA_Contacts_2
X1/Y1	13,27,34,35,36,38,47	34	0.281	0.307
X2	13,16,27,34,35,38,47	35	0.285	0.302
X3	13,16,27,34,35,37,38	38	0.314	0.33
X4/Y3	13,16,23,27,34,35,38	39	0.346	0.351
Y2	12,16,24,25,27,28,37	38	0.286	0.345
Y4	12,13,14,15,16,27,38	40	0.336	0.364
Y5	12,16,23,24,25,27,38	41	0.33	0.379
Y6	12,23,24,25,26,27,38	42	0.318	0.38

## Sheet: Tree_Evol
Tree_Topology	GainOnly_Probability	GainLoss_Probability
1	0.0127	0.0878
2	0.025	0.0832
3	0.0698	0.161
4	0.0389	0.0798
5	0.0762	0.0752
6	0.0226	0.0254
7	0.0687	0.0762
8	0.104	0.0726
9	0.0123	0.0197
10	0.0952	0.0734
11	0.054	0.0769
12	0.0476	0.0233
13	0.0373	0.0177
14	0.102	0.034
15	0.0528	0.0363
16	0.0222	0.0119
17	0.0615	0.023
18	0.0167	0.00567
19	0.0456	0.0109
20	0.00992	0.0018
21	0.0163	0.00266
22	0.00873	0.00102
23	0.000397	2.24e-05
